# Supplementary material for: 4-(4-Chloro­phen­yl)-1-[3-(4-fluoro­benzo­yl)prop­yl]-4-hydroxy­piperidin-1-ium 2,4,6-trinitro­phenolate (haloperidol picrate)
Source: Acta Crystallogr Sect E Struct Rep Online. 2009 Sep 9;65(Pt 10):o2403–4. doi: 10.1107/S1600536809033261 (PMC2970318; doi:10.1107/S1600536809033261)
Supplement: Supplementary file 1 [file e-65-o2403-sup1.cif]

##############################################################################
###                                                                        ###
###        Electronic paper (Acta Crystallographica Section E)             ###
###                                                                        ###
##############################################################################
#                                                                            #
# This CIF contains the data in a paper accepted for publication in Acta     #
# Crystallographica Section E. It conforms to the requirements of Notes      #
# for Authors for Section E, and has been peer reviewed under the auspices   #
# of the IUCr Commission on Journals.                                        #
#                                                                            #
# Full details of the Crystallographic Information File format               #
# are given in the paper "The Crystallographic Information File (CIF):       #
# a New Standard Archive File for Crystallography" by S. R. Hall, F. H.      #
# Allen and I. D. Brown [Acta Cryst. (1991), A47, 655-685].                  #
#                                                                            #
# The current version of the core CIF dictionary is obtainable from          #
# ftp://ftp.iucr.org/pub/cif_core.dic. The current version number is 2.4.    #
#                                                                            #
# Software is freely available for graphical display of the structure(s) in  #
# this CIF.  For information consult the CIF home page http://www.iucr.org/  #
# cif/home.html                                                              #
#                                                                            #
# This file may be used for bona fide research purposes within the           #
# scientific community so long as proper attribution is given to the journal # 
# article from which it was obtained.                                        #
#                                                                            #
##############################################################################
                                             
data_global
_audit_creation_method     SHELXL-97
_journal_date_recd_electronic     2009-08-07
_journal_date_accepted     2009-08-20
_journal_name_full     'Acta Crystallographica, Section E'
_journal_year     2009
_journal_volume     65
_journal_issue     10
_journal_page_first     o2403
_journal_page_last     o2404
_journal_paper_category     QO
_journal_coeditor_code     IM2134
_publ_contact_author_name     'Butcher, Ray J.'
_publ_contact_author_address
;
Department of Chemistry
Howard University
525 College Street NW
Washington DC 20059, USA
;
_publ_contact_author_email     rbutcher99@yahoo.com
_publ_contact_author_fax     ?
_publ_contact_author_phone     '703 585-6631'
_publ_section_title
;
4-(4-Chlorophenyl)-1-[3-(4-fluorobenzoyl)propyl]-4-hydroxypiperidin-1-ium
2,4,6-trinitrophenolate (haloperidol picrate)
;
loop_
    _publ_author_name
    _publ_author_address
    'Jasinski, Jerry P.'
;
Department of Chemistry
Keene State College
229 Main Street
Keene, NH 03435-2001, USA
;
    'Butcher, Ray J.'
;
Department of Chemistry
Howard University
525 College Street NW
Washington
DC 20059, USA
;
    'Hakim AL-arique, Q. N. M.'
;
Department of Studies in Chemistry
University of Mysore
Manasagangotri, Mysore 570 006, India
;
    'Yathirajan, H. S.'
;
Department of Studies in Chemistry
University of Mysore
Manasagangotri, Mysore 570 006, India
;
    'Narayana, B.'
;
Department of Studies in Chemistry
Mangalore University
Mangalagangotri 574 199, India
;
data_I
_chemical_name_systematic
;
4-(4-Chlorophenyl)-1-[3-(4-fluorobenzoyl)propyl]-4-hydroxypiperidin-1-ium
2,4,6-trinitrophenolate
;
_chemical_name_common     'haloperidol picrate'
_chemical_formula_moiety     'C21 H24 Cl F N O2 +, C6 H2 N3 O7 -'
_chemical_formula_sum     'C27 H26 Cl F N4 O9'
_chemical_formula_iupac     'C21 H24 Cl F N O2 +, C6 H2 N3 O7 -'
_chemical_formula_weight     604.97
_chemical_melting_point     ?
_symmetry_cell_setting     orthorhombic
_symmetry_space_group_name_H-M     'P n a 21'
_symmetry_space_group_name_Hall     'P 2c -2n'
loop_
    _symmetry_equiv_pos_as_xyz
    'x, y, z'
    '-x, -y, z+1/2'
    'x+1/2, -y+1/2, z'
    '-x+1/2, y+1/2, z+1/2'
_cell_length_a     14.9089(5)
_cell_length_b     12.5934(3)
_cell_length_c     14.5074(5)
_cell_angle_alpha     90.00
_cell_angle_beta     90.00
_cell_angle_gamma     90.00
_cell_volume     2723.8(2)
_cell_formula_units_Z     4
_cell_measurement_reflns_used     8346
_cell_measurement_theta_min     4.9617
_cell_measurement_theta_max     32.6425
_cell_measurement_temperature     110(2)
_exptl_crystal_description     chunk
_exptl_crystal_colour     'pale yellow'
_exptl_crystal_size_max     0.53
_exptl_crystal_size_mid     0.47
_exptl_crystal_size_min     0.34
_exptl_crystal_density_diffrn     1.475
_exptl_crystal_density_meas     ?
_exptl_crystal_density_method     'not measured'
_exptl_crystal_F_000     1256
_exptl_absorpt_coefficient_mu     0.210
_exptl_absorpt_correction_type     multi-scan
_exptl_absorpt_process_details     '(CrysAlis RED; Oxford Diffraction, 2007)'
_exptl_absorpt_correction_T_min     0.889
_exptl_absorpt_correction_T_max     0.931
_exptl_special_details
;
;
_diffrn_ambient_temperature     110(2)
_diffrn_radiation_type     MoK\a
_diffrn_radiation_wavelength     0.71073
_diffrn_radiation_source     'Enhance (Mo) X-ray Source'
_diffrn_radiation_monochromator     graphite
_diffrn_measurement_device_type
;
Oxford Diffraction Gemini R CCD
;
_diffrn_measurement_method     '\f and \w'
_diffrn_detector_area_resol_mean     10.5081
_diffrn_reflns_number     19020
_diffrn_reflns_av_R_equivalents     0.0335
_diffrn_reflns_av_sigmaI/netI     0.0508
_diffrn_reflns_theta_min     5.03
_diffrn_reflns_theta_max     32.72
_diffrn_reflns_theta_full     25.00
_diffrn_measured_fraction_theta_max     0.936
_diffrn_measured_fraction_theta_full     0.991
_diffrn_reflns_limit_h_min     -21
_diffrn_reflns_limit_h_max     22
_diffrn_reflns_limit_k_min     -11
_diffrn_reflns_limit_k_max     18
_diffrn_reflns_limit_l_min     -15
_diffrn_reflns_limit_l_max     21
_diffrn_standards_number     0
_diffrn_standards_interval_count     ?
_diffrn_standards_interval_time     ?
_diffrn_standards_decay_%     <2%
_refine_special_details
;
Refinement of <i>F</i>^2^ against ALL reflections. The weighted <i>R</i>-factor
<i>wR</i> and goodness of fit <i>S</i> are based on <i>F</i>^2^, conventional
<i>R</i>-factors <i>R</i> are based on <i>F</i>, with <i>F</i> set to zero for
negative <i>F</i>^2^. The threshold expression of <i>F</i>^2^ >
\s(<i>F</i>^2^) is used only for calculating <i>R</i>-factors(gt) <i>etc</i>.
and is not relevant to the choice of reflections for refinement.
<i>R</i>-factors based on <i>F</i>^2^ are statistically about twice as large
as those based on <i>F</i>, and <i>R</i>- factors based on ALL data will be
even larger.
;
_reflns_number_total     7472
_reflns_number_gt     5784
_reflns_threshold_expression     I>2\s(I)
_refine_ls_structure_factor_coef     Fsqd
_refine_ls_matrix_type     full
_refine_ls_R_factor_all     0.0518
_refine_ls_R_factor_gt     0.0369
_refine_ls_wR_factor_gt     0.0738
_refine_ls_wR_factor_ref     0.0766
_refine_ls_goodness_of_fit_ref     0.921
_refine_ls_restrained_S_all     0.921
_refine_ls_number_reflns     7472
_refine_ls_number_parameters     384
_refine_ls_number_restraints     1
_refine_ls_hydrogen_treatment     constr
_refine_ls_weighting_scheme     calc
_refine_ls_weighting_details
                 'calc w=1/[\s^2^(Fo^2^)+(0.0419P)^2^] where P=(Fo^2^+2Fc^2^)/3'
_atom_sites_solution_hydrogens     geom
_atom_sites_solution_primary     direct
_atom_sites_solution_secondary     difmap
_refine_ls_shift/su_max     0.002
_refine_ls_shift/su_mean     0.000
_refine_diff_density_max     0.298
_refine_diff_density_min     -0.241
_refine_ls_extinction_method     none
_refine_ls_extinction_coef     ?
_refine_ls_abs_structure_details     'Flack (1983), 2287 Friedel pairs'
_refine_ls_abs_structure_Flack     0.03(4)
loop_
    _atom_type_symbol
    _atom_type_description
    _atom_type_scat_dispersion_real
    _atom_type_scat_dispersion_imag
    _atom_type_scat_source
    'C' 'C' 0.0033 0.0016
                         'International Tables Vol C Tables 4.2.6.8 and 6.1.1.4'
    'H' 'H' 0.0000 0.0000
                         'International Tables Vol C Tables 4.2.6.8 and 6.1.1.4'
    'N' 'N' 0.0061 0.0033
                         'International Tables Vol C Tables 4.2.6.8 and 6.1.1.4'
    'O' 'O' 0.0106 0.0060
                         'International Tables Vol C Tables 4.2.6.8 and 6.1.1.4'
    'F' 'F' 0.0171 0.0103
                         'International Tables Vol C Tables 4.2.6.8 and 6.1.1.4'
    'Cl' 'Cl' 0.1484 0.1585
                         'International Tables Vol C Tables 4.2.6.8 and 6.1.1.4'
_computing_data_collection     '<i>CrysAlis Pro</i> (Oxford Diffraction, 2007)'
_computing_cell_refinement     '<i>CrysAlis RED</i> (Oxford Diffraction, 2007)'
_computing_data_reduction     '<i>CrysAlis RED</i> (Oxford Diffraction, 2007)'
_computing_structure_solution     '<i>SHELXS97</i> (Sheldrick, 2008)'
_computing_structure_refinement     '<i>SHELXL97</i> (Sheldrick, 2008)'
_computing_molecular_graphics     '<i>SHELXTL</i> (Sheldrick, 2008)'
_computing_publication_material     '<i>SHELXTL</i> (Sheldrick, 2008)'
loop_
    _atom_site_type_symbol
    _atom_site_label
    _atom_site_fract_x
    _atom_site_fract_y
    _atom_site_fract_z
    _atom_site_U_iso_or_equiv
    _atom_site_adp_type
    _atom_site_calc_flag
    _atom_site_refinement_flags
    _atom_site_occupancy
    _atom_site_disorder_assembly
    _atom_site_disorder_group
    Cl Cl1A 1.34757(3) 0.42144(3) 0.45280(3) 0.03220(10) Uani d . 1 . .
    F F1A 0.37134(7) 0.23216(9) 1.20789(10) 0.0486(3) Uani d . 1 . .
    O O1AA 0.7069(12) 0.3214(11) 0.9777(13) 0.0512(15) Uani d P 0.28(2) A 1
    O O1AB 0.7328(7) 0.3329(4) 0.9962(6) 0.0512(15) Uani d P 0.72(2) A 2
    O O2A 1.06195(7) 0.08904(7) 0.66072(9) 0.0258(3) Uani d . 1 . .
    H H2O 1.1099 0.0624 0.6805 0.031 Uiso calc R 1 . .
    N N1A 0.90790(8) 0.20672(9) 0.80712(9) 0.0186(3) Uani d . 1 . .
    H H1N 0.9070 0.2798 0.8163 0.022 Uiso calc R 1 . .
    C C1A 0.61183(12) 0.24014(12) 1.07122(12) 0.0276(4) Uani d . 1 A .
    C C2A 0.57077(13) 0.33404(13) 1.10171(13) 0.0310(4) Uani d . 1 . .
    H H2AA 0.5990 0.4003 1.0900 0.037 Uiso calc R 1 . .
    C C3A 0.49075(13) 0.33187(13) 1.14801(13) 0.0322(4) Uani d . 1 . .
    H H3AA 0.4639 0.3956 1.1696 0.039 Uiso calc R 1 . .
    C C4A 0.45020(12) 0.23523(14) 1.16256(13) 0.0321(4) Uani d . 1 . .
    C C5A 0.48711(12) 0.14068(13) 1.13194(13) 0.0316(4) Uani d . 1 . .
    H H5AA 0.4568 0.0752 1.1413 0.038 Uiso calc R 1 . .
    C C6A 0.56849(12) 0.14369(12) 1.08783(12) 0.0284(4) Uani d . 1 . .
    H H6AA 0.5957 0.0793 1.0683 0.034 Uiso calc R 1 . .
    C C7A 0.70033(13) 0.24665(12) 1.02276(14) 0.0337(4) Uani d . 1 . .
    C C8A 0.75704(12) 0.14780(12) 1.01555(12) 0.0282(4) Uani d . 1 A .
    H H8AA 0.7222 0.0920 0.9836 0.034 Uiso calc R 1 . .
    H H8AB 0.7707 0.1218 1.0784 0.034 Uiso calc R 1 . .
    C C9A 0.84472(12) 0.16547(13) 0.96399(13) 0.0292(4) Uani d . 1 . .
    H H9AA 0.8695 0.2359 0.9806 0.035 Uiso calc R 1 A .
    H H9AB 0.8887 0.1108 0.9828 0.035 Uiso calc R 1 . .
    C C10A 0.83088(10) 0.15999(11) 0.86049(11) 0.0207(3) Uani d . 1 A .
    H H10A 0.8230 0.0849 0.8421 0.025 Uiso calc R 1 . .
    H H10B 0.7752 0.1986 0.8443 0.025 Uiso calc R 1 . .
    C C11A 0.89490(10) 0.18710(12) 0.70629(11) 0.0206(3) Uani d . 1 . .
    H H11A 0.8359 0.2155 0.6870 0.025 Uiso calc R 1 . .
    H H11B 0.8951 0.1097 0.6945 0.025 Uiso calc R 1 . .
    C C12A 0.96782(10) 0.23902(11) 0.64998(12) 0.0219(3) Uani d . 1 . .
    H H12A 0.9642 0.3170 0.6576 0.026 Uiso calc R 1 . .
    H H12B 0.9583 0.2226 0.5840 0.026 Uiso calc R 1 . .
    C C13A 1.06140(10) 0.20075(10) 0.67912(12) 0.0206(3) Uani d . 1 . .
    C C14A 1.07294(10) 0.21878(11) 0.78277(12) 0.0220(3) Uani d . 1 . .
    H H14A 1.1314 0.1894 0.8026 0.026 Uiso calc R 1 . .
    H H14B 1.0733 0.2960 0.7955 0.026 Uiso calc R 1 . .
    C C15A 0.99821(10) 0.16667(11) 0.83823(12) 0.0218(3) Uani d . 1 . .
    H H15A 1.0010 0.0887 0.8302 0.026 Uiso calc R 1 . .
    H H15B 1.0065 0.1826 0.9045 0.026 Uiso calc R 1 . .
    C C16A 1.13368(10) 0.25698(11) 0.62300(12) 0.0216(3) Uani d . 1 . .
    C C17A 1.18453(11) 0.20234(12) 0.55825(12) 0.0240(3) Uani d . 1 . .
    H H17A 1.1747 0.1285 0.5497 0.029 Uiso calc R 1 . .
    C C18A 1.24937(11) 0.25346(12) 0.50584(12) 0.0254(3) Uani d . 1 . .
    H H18A 1.2838 0.2148 0.4621 0.031 Uiso calc R 1 . .
    C C19A 1.26326(10) 0.36054(12) 0.51775(12) 0.0240(3) Uani d . 1 . .
    C C20A 1.21366(11) 0.41814(12) 0.58018(13) 0.0272(4) Uani d . 1 . .
    H H20A 1.2231 0.4924 0.5869 0.033 Uiso calc R 1 . .
    C C21A 1.14966(11) 0.36643(12) 0.63330(12) 0.0257(3) Uani d . 1 . .
    H H21A 1.1161 0.4056 0.6774 0.031 Uiso calc R 1 . .
    O O1B 0.94487(8) 0.41234(7) 0.84639(9) 0.0295(3) Uani d . 1 . .
    O O21B 1.11786(8) 0.49095(10) 0.85835(11) 0.0404(3) Uani d . 1 . .
    O O22B 1.09827(10) 0.58450(9) 0.98236(10) 0.0400(3) Uani d . 1 . .
    O O41B 0.93213(9) 0.90496(8) 0.86429(10) 0.0362(3) Uani d . 1 . .
    O O42B 0.80467(8) 0.87709(8) 0.79751(11) 0.0382(3) Uani d . 1 . .
    O O61B 0.70990(7) 0.52946(8) 0.72810(9) 0.0295(3) Uani d . 1 . .
    O O62B 0.78680(7) 0.39063(8) 0.76248(10) 0.0334(3) Uani d . 1 . .
    N N2B 1.07400(10) 0.55211(10) 0.90649(11) 0.0289(3) Uani d . 1 . .
    N N4B 0.87478(9) 0.84545(10) 0.83136(10) 0.0262(3) Uani d . 1 . .
    N N6B 0.77742(8) 0.48709(9) 0.76187(10) 0.0200(3) Uani d . 1 . .
    C C1B 0.92607(10) 0.50846(11) 0.83829(11) 0.0198(3) Uani d . 1 . .
    C C2B 0.98785(10) 0.58939(11) 0.87141(11) 0.0208(3) Uani d . 1 . .
    C C3B 0.97235(11) 0.69557(11) 0.87218(11) 0.0222(3) Uani d . 1 . .
    H H3BA 1.0146 0.7435 0.8981 0.027 Uiso calc R 1 . .
    C C4B 0.89221(10) 0.73212(11) 0.83366(12) 0.0213(3) Uani d . 1 . .
    C C5B 0.82938(10) 0.66318(11) 0.79824(11) 0.0197(3) Uani d . 1 . .
    H H5BA 0.7754 0.6896 0.7721 0.024 Uiso calc R 1 . .
    C C6B 0.84571(9) 0.55469(11) 0.80103(11) 0.0185(3) Uani d . 1 . .
loop_
    _atom_site_aniso_label
    _atom_site_aniso_U_11
    _atom_site_aniso_U_22
    _atom_site_aniso_U_33
    _atom_site_aniso_U_12
    _atom_site_aniso_U_13
    _atom_site_aniso_U_23
    Cl1A 0.02537(19) 0.0366(2) 0.0347(2) -0.00290(16) 0.00370(19) 0.0040(2)
    F1A 0.0313(6) 0.0495(6) 0.0650(9) 0.0082(5) 0.0082(6) 0.0025(6)
    O1AA 0.062(3) 0.0202(11) 0.071(3) -0.0155(15) 0.032(3) -0.0022(14)
    O1AB 0.062(3) 0.0202(11) 0.071(3) -0.0155(15) 0.032(3) -0.0022(14)
    O2A 0.0220(6) 0.0150(4) 0.0403(7) 0.0024(4) -0.0042(5) -0.0022(5)
    N1A 0.0202(6) 0.0127(5) 0.0229(7) -0.0005(4) -0.0043(5) 0.0007(5)
    C1A 0.0413(10) 0.0230(7) 0.0186(8) -0.0022(7) -0.0016(7) 0.0006(6)
    C2A 0.0464(11) 0.0218(7) 0.0249(9) 0.0001(7) -0.0048(8) 0.0017(7)
    C3A 0.0417(10) 0.0265(8) 0.0284(10) 0.0108(7) -0.0082(8) 0.0001(7)
    C4A 0.0271(9) 0.0389(9) 0.0303(10) 0.0047(7) -0.0040(8) 0.0024(8)
    C5A 0.0352(10) 0.0258(8) 0.0340(10) -0.0050(7) -0.0048(8) 0.0010(7)
    C6A 0.0405(10) 0.0204(7) 0.0243(9) 0.0009(6) -0.0032(8) -0.0035(7)
    C7A 0.0509(11) 0.0232(8) 0.0270(9) -0.0062(7) 0.0094(9) -0.0016(7)
    C8A 0.0354(9) 0.0255(7) 0.0236(9) -0.0061(6) -0.0024(8) 0.0028(7)
    C9A 0.0297(8) 0.0319(8) 0.0260(9) -0.0084(7) -0.0050(7) 0.0039(7)
    C10A 0.0197(7) 0.0176(6) 0.0247(8) -0.0032(5) -0.0025(6) 0.0008(6)
    C11A 0.0190(7) 0.0211(6) 0.0217(8) 0.0017(5) -0.0049(6) -0.0005(6)
    C12A 0.0209(8) 0.0209(7) 0.0239(8) 0.0033(5) -0.0040(6) 0.0022(6)
    C13A 0.0191(7) 0.0135(6) 0.0292(9) 0.0026(5) -0.0022(6) 0.0012(6)
    C14A 0.0187(7) 0.0175(6) 0.0298(9) -0.0003(5) -0.0046(6) 0.0021(6)
    C15A 0.0186(7) 0.0195(7) 0.0271(8) -0.0013(5) -0.0080(6) 0.0046(6)
    C16A 0.0188(7) 0.0185(7) 0.0276(8) 0.0019(5) -0.0045(6) 0.0031(6)
    C17A 0.0246(8) 0.0186(7) 0.0286(9) 0.0024(6) -0.0058(7) -0.0020(6)
    C18A 0.0224(8) 0.0298(8) 0.0241(9) 0.0063(6) -0.0025(7) -0.0024(7)
    C19A 0.0170(7) 0.0299(7) 0.0250(9) -0.0003(6) -0.0023(6) 0.0052(7)
    C20A 0.0263(8) 0.0185(7) 0.0368(10) 0.0010(6) 0.0016(8) 0.0025(7)
    C21A 0.0256(8) 0.0184(7) 0.0331(10) 0.0037(6) 0.0020(7) -0.0003(7)
    O1B 0.0305(6) 0.0142(5) 0.0438(8) -0.0018(4) -0.0126(6) -0.0010(5)
    O21B 0.0274(7) 0.0356(7) 0.0582(9) 0.0055(5) -0.0121(6) -0.0040(7)
    O22B 0.0523(8) 0.0237(6) 0.0439(8) -0.0080(5) -0.0284(7) 0.0023(6)
    O41B 0.0394(7) 0.0167(5) 0.0525(9) -0.0058(5) -0.0035(6) -0.0052(6)
    O42B 0.0315(7) 0.0203(5) 0.0628(9) 0.0053(5) -0.0052(7) -0.0002(6)
    O61B 0.0273(6) 0.0221(5) 0.0392(7) -0.0005(4) -0.0148(5) 0.0015(5)
    O62B 0.0259(6) 0.0161(5) 0.0582(9) -0.0023(4) -0.0096(6) -0.0047(5)
    N2B 0.0296(8) 0.0170(6) 0.0401(9) -0.0064(5) -0.0144(7) 0.0048(6)
    N4B 0.0314(7) 0.0139(6) 0.0334(8) -0.0014(5) 0.0032(6) -0.0011(6)
    N6B 0.0203(6) 0.0178(6) 0.0220(7) -0.0027(4) 0.0002(5) -0.0013(5)
    C1B 0.0244(7) 0.0163(6) 0.0188(7) -0.0040(5) -0.0019(6) 0.0006(6)
    C2B 0.0223(7) 0.0183(6) 0.0220(8) -0.0022(5) -0.0040(6) 0.0016(6)
    C3B 0.0277(8) 0.0181(7) 0.0209(8) -0.0064(5) -0.0022(7) -0.0009(6)
    C4B 0.0250(8) 0.0124(6) 0.0263(8) -0.0013(5) 0.0037(7) -0.0013(6)
    C5B 0.0220(7) 0.0177(7) 0.0195(7) -0.0004(5) 0.0018(6) -0.0001(6)
    C6B 0.0207(7) 0.0158(6) 0.0189(7) -0.0043(5) 0.0006(6) -0.0002(6)
_geom_special_details
;
All e.s.d.'s (except the e.s.d. in the dihedral angle between two l.s. planes)
are estimated using the full covariance matrix. The cell e.s.d.'s are taken
into account individually in the estimation of e.s.d.'s in distances, angles
and torsion angles; correlations between e.s.d.'s in cell parameters are only
used when they are defined by crystal symmetry. An approximate (isotropic)
treatment of cell e.s.d.'s is used for estimating e.s.d.'s involving l.s.
planes.
;
loop_
    _geom_bond_atom_site_label_1
    _geom_bond_atom_site_label_2
    _geom_bond_site_symmetry_2
    _geom_bond_distance
    _geom_bond_publ_flag
    Cl1A C19A . 1.7482(16) ?
    F1A C4A . 1.348(2) ?
    O1AA C7A . 1.151(15) ?
    O1AB C7A . 1.250(6) ?
    O2A C13A . 1.4320(16) ?
    O2A H2O . 0.8400 ?
    N1A C11A . 1.496(2) ?
    N1A C10A . 1.5047(19) ?
    N1A C15A . 1.5070(19) ?
    N1A H1N . 0.9300 ?
    C1A C6A . 1.397(2) ?
    C1A C2A . 1.403(2) ?
    C1A C7A . 1.497(3) ?
    C2A C3A . 1.369(3) ?
    C2A H2AA . 0.9500 ?
    C3A C4A . 1.375(2) ?
    C3A H3AA . 0.9500 ?
    C4A C5A . 1.385(2) ?
    C5A C6A . 1.372(3) ?
    C5A H5AA . 0.9500 ?
    C6A H6AA . 0.9500 ?
    C7A C8A . 1.508(2) ?
    C8A C9A . 1.522(2) ?
    C8A H8AA . 0.9900 ?
    C8A H8AB . 0.9900 ?
    C9A C10A . 1.517(2) ?
    C9A H9AA . 0.9900 ?
    C9A H9AB . 0.9900 ?
    C10A H10A . 0.9900 ?
    C10A H10B . 0.9900 ?
    C11A C12A . 1.509(2) ?
    C11A H11A . 0.9900 ?
    C11A H11B . 0.9900 ?
    C12A C13A . 1.535(2) ?
    C12A H12A . 0.9900 ?
    C12A H12B . 0.9900 ?
    C13A C16A . 1.525(2) ?
    C13A C14A . 1.530(2) ?
    C14A C15A . 1.523(2) ?
    C14A H14A . 0.9900 ?
    C14A H14B . 0.9900 ?
    C15A H15A . 0.9900 ?
    C15A H15B . 0.9900 ?
    C16A C17A . 1.389(2) ?
    C16A C21A . 1.407(2) ?
    C17A C18A . 1.388(2) ?
    C17A H17A . 0.9500 ?
    C18A C19A . 1.375(2) ?
    C18A H18A . 0.9500 ?
    C19A C20A . 1.376(2) ?
    C20A C21A . 1.389(2) ?
    C20A H20A . 0.9500 ?
    C21A H21A . 0.9500 ?
    O1B C1B . 1.2481(17) ?
    O21B N2B . 1.228(2) ?
    O22B N2B . 1.2284(19) ?
    O41B N4B . 1.2333(18) ?
    O42B N4B . 1.2217(18) ?
    O61B N6B . 1.2403(16) ?
    O62B N6B . 1.2229(15) ?
    N2B C2B . 1.459(2) ?
    N4B C4B . 1.4511(18) ?
    N6B C6B . 1.4436(18) ?
    C1B C6B . 1.438(2) ?
    C1B C2B . 1.455(2) ?
    C2B C3B . 1.357(2) ?
    C3B C4B . 1.397(2) ?
    C3B H3BA . 0.9500 ?
    C4B C5B . 1.377(2) ?
    C5B C6B . 1.3883(18) ?
    C5B H5BA . 0.9500 ?
loop_
    _geom_angle_atom_site_label_1
    _geom_angle_atom_site_label_2
    _geom_angle_atom_site_label_3
    _geom_angle_site_symmetry_1
    _geom_angle_site_symmetry_3
    _geom_angle
    _geom_angle_publ_flag
    C13A O2A H2O . . 109.5 ?
    C11A N1A C10A . . 109.86(11) ?
    C11A N1A C15A . . 110.68(12) ?
    C10A N1A C15A . . 113.38(11) ?
    C11A N1A H1N . . 107.6 ?
    C10A N1A H1N . . 107.6 ?
    C15A N1A H1N . . 107.6 ?
    C6A C1A C2A . . 118.48(17) ?
    C6A C1A C7A . . 122.43(15) ?
    C2A C1A C7A . . 119.09(15) ?
    C3A C2A C1A . . 121.19(16) ?
    C3A C2A H2AA . . 119.4 ?
    C1A C2A H2AA . . 119.4 ?
    C2A C3A C4A . . 118.42(16) ?
    C2A C3A H3AA . . 120.8 ?
    C4A C3A H3AA . . 120.8 ?
    F1A C4A C3A . . 118.94(16) ?
    F1A C4A C5A . . 118.58(16) ?
    C3A C4A C5A . . 122.48(17) ?
    C6A C5A C4A . . 118.50(16) ?
    C6A C5A H5AA . . 120.8 ?
    C4A C5A H5AA . . 120.8 ?
    C5A C6A C1A . . 120.89(16) ?
    C5A C6A H6AA . . 119.6 ?
    C1A C6A H6AA . . 119.6 ?
    O1AA C7A O1AB . . 23.2(8) ?
    O1AA C7A C1A . . 112.8(8) ?
    O1AB C7A C1A . . 122.2(3) ?
    O1AA C7A C8A . . 126.0(8) ?
    O1AB C7A C8A . . 118.6(3) ?
    C1A C7A C8A . . 118.76(14) ?
    C7A C8A C9A . . 113.24(13) ?
    C7A C8A H8AA . . 108.9 ?
    C9A C8A H8AA . . 108.9 ?
    C7A C8A H8AB . . 108.9 ?
    C9A C8A H8AB . . 108.9 ?
    H8AA C8A H8AB . . 107.7 ?
    C10A C9A C8A . . 111.27(14) ?
    C10A C9A H9AA . . 109.4 ?
    C8A C9A H9AA . . 109.4 ?
    C10A C9A H9AB . . 109.4 ?
    C8A C9A H9AB . . 109.4 ?
    H9AA C9A H9AB . . 108.0 ?
    N1A C10A C9A . . 112.81(12) ?
    N1A C10A H10A . . 109.0 ?
    C9A C10A H10A . . 109.0 ?
    N1A C10A H10B . . 109.0 ?
    C9A C10A H10B . . 109.0 ?
    H10A C10A H10B . . 107.8 ?
    N1A C11A C12A . . 111.37(12) ?
    N1A C11A H11A . . 109.4 ?
    C12A C11A H11A . . 109.4 ?
    N1A C11A H11B . . 109.4 ?
    C12A C11A H11B . . 109.4 ?
    H11A C11A H11B . . 108.0 ?
    C11A C12A C13A . . 111.70(12) ?
    C11A C12A H12A . . 109.3 ?
    C13A C12A H12A . . 109.3 ?
    C11A C12A H12B . . 109.3 ?
    C13A C12A H12B . . 109.3 ?
    H12A C12A H12B . . 107.9 ?
    O2A C13A C16A . . 110.65(12) ?
    O2A C13A C14A . . 109.17(12) ?
    C16A C13A C14A . . 112.10(12) ?
    O2A C13A C12A . . 105.20(11) ?
    C16A C13A C12A . . 110.45(12) ?
    C14A C13A C12A . . 109.03(13) ?
    C15A C14A C13A . . 111.90(12) ?
    C15A C14A H14A . . 109.2 ?
    C13A C14A H14A . . 109.2 ?
    C15A C14A H14B . . 109.2 ?
    C13A C14A H14B . . 109.2 ?
    H14A C14A H14B . . 107.9 ?
    N1A C15A C14A . . 110.56(12) ?
    N1A C15A H15A . . 109.5 ?
    C14A C15A H15A . . 109.5 ?
    N1A C15A H15B . . 109.5 ?
    C14A C15A H15B . . 109.5 ?
    H15A C15A H15B . . 108.1 ?
    C17A C16A C21A . . 117.69(14) ?
    C17A C16A C13A . . 121.10(13) ?
    C21A C16A C13A . . 121.20(14) ?
    C18A C17A C16A . . 121.37(13) ?
    C18A C17A H17A . . 119.3 ?
    C16A C17A H17A . . 119.3 ?
    C19A C18A C17A . . 119.40(15) ?
    C19A C18A H18A . . 120.3 ?
    C17A C18A H18A . . 120.3 ?
    C18A C19A C20A . . 121.24(14) ?
    C18A C19A Cl1A . . 118.08(12) ?
    C20A C19A Cl1A . . 120.66(11) ?
    C19A C20A C21A . . 119.17(13) ?
    C19A C20A H20A . . 120.4 ?
    C21A C20A H20A . . 120.4 ?
    C20A C21A C16A . . 121.13(15) ?
    C20A C21A H21A . . 119.4 ?
    C16A C21A H21A . . 119.4 ?
    O21B N2B O22B . . 124.12(15) ?
    O21B N2B C2B . . 118.17(14) ?
    O22B N2B C2B . . 117.71(15) ?
    O42B N4B O41B . . 123.42(12) ?
    O42B N4B C4B . . 118.90(13) ?
    O41B N4B C4B . . 117.68(13) ?
    O62B N6B O61B . . 121.54(12) ?
    O62B N6B C6B . . 120.16(12) ?
    O61B N6B C6B . . 118.31(11) ?
    O1B C1B C6B . . 127.98(13) ?
    O1B C1B C2B . . 120.40(14) ?
    C6B C1B C2B . . 111.59(12) ?
    C3B C2B C1B . . 125.81(14) ?
    C3B C2B N2B . . 117.65(13) ?
    C1B C2B N2B . . 116.54(12) ?
    C2B C3B C4B . . 117.84(13) ?
    C2B C3B H3BA . . 121.1 ?
    C4B C3B H3BA . . 121.1 ?
    C5B C4B C3B . . 121.56(13) ?
    C5B C4B N4B . . 119.33(14) ?
    C3B C4B N4B . . 119.11(13) ?
    C4B C5B C6B . . 119.37(14) ?
    C4B C5B H5BA . . 120.3 ?
    C6B C5B H5BA . . 120.3 ?
    C5B C6B C1B . . 123.76(13) ?
    C5B C6B N6B . . 116.43(13) ?
    C1B C6B N6B . . 119.79(12) ?
loop_
    _geom_torsion_atom_site_label_1
    _geom_torsion_atom_site_label_2
    _geom_torsion_atom_site_label_3
    _geom_torsion_atom_site_label_4
    _geom_torsion_site_symmetry_1
    _geom_torsion_site_symmetry_2
    _geom_torsion_site_symmetry_3
    _geom_torsion_site_symmetry_4
    _geom_torsion
    _geom_torsion_publ_flag
    C6A C1A C2A C3A . . . . 1.0(3) ?
    C7A C1A C2A C3A . . . . -178.65(17) ?
    C1A C2A C3A C4A . . . . -1.3(3) ?
    C2A C3A C4A F1A . . . . -179.87(17) ?
    C2A C3A C4A C5A . . . . -0.2(3) ?
    F1A C4A C5A C6A . . . . -178.39(17) ?
    C3A C4A C5A C6A . . . . 2.0(3) ?
    C4A C5A C6A C1A . . . . -2.2(3) ?
    C2A C1A C6A C5A . . . . 0.8(3) ?
    C7A C1A C6A C5A . . . . -179.57(17) ?
    C6A C1A C7A O1AA . . . . 145.5(10) ?
    C2A C1A C7A O1AA . . . . -34.8(10) ?
    C6A C1A C7A O1AB . . . . 169.5(6) ?
    C2A C1A C7A O1AB . . . . -10.9(7) ?
    C6A C1A C7A C8A . . . . -17.8(3) ?
    C2A C1A C7A C8A . . . . 161.86(17) ?
    O1AA C7A C8A C9A . . . . 18.6(12) ?
    O1AB C7A C8A C9A . . . . -7.5(6) ?
    C1A C7A C8A C9A . . . . 179.51(15) ?
    C7A C8A C9A C10A . . . . -82.40(18) ?
    C11A N1A C10A C9A . . . . 173.30(12) ?
    C15A N1A C10A C9A . . . . 48.88(16) ?
    C8A C9A C10A N1A . . . . 163.71(12) ?
    C10A N1A C11A C12A . . . . 176.32(11) ?
    C15A N1A C11A C12A . . . . -57.71(14) ?
    N1A C11A C12A C13A . . . . 57.12(16) ?
    C11A C12A C13A O2A . . . . 62.24(16) ?
    C11A C12A C13A C16A . . . . -178.33(13) ?
    C11A C12A C13A C14A . . . . -54.73(16) ?
    O2A C13A C14A C15A . . . . -59.63(15) ?
    C16A C13A C14A C15A . . . . 177.41(11) ?
    C12A C13A C14A C15A . . . . 54.80(15) ?
    C11A N1A C15A C14A . . . . 57.19(15) ?
    C10A N1A C15A C14A . . . . -178.85(12) ?
    C13A C14A C15A N1A . . . . -56.78(16) ?
    O2A C13A C16A C17A . . . . 5.3(2) ?
    C14A C13A C16A C17A . . . . 127.42(15) ?
    C12A C13A C16A C17A . . . . -110.78(16) ?
    O2A C13A C16A C21A . . . . -176.32(14) ?
    C14A C13A C16A C21A . . . . -54.19(19) ?
    C12A C13A C16A C21A . . . . 67.61(19) ?
    C21A C16A C17A C18A . . . . 0.4(2) ?
    C13A C16A C17A C18A . . . . 178.89(14) ?
    C16A C17A C18A C19A . . . . -0.4(2) ?
    C17A C18A C19A C20A . . . . -0.5(2) ?
    C17A C18A C19A Cl1A . . . . 178.28(12) ?
    C18A C19A C20A C21A . . . . 1.3(3) ?
    Cl1A C19A C20A C21A . . . . -177.43(13) ?
    C19A C20A C21A C16A . . . . -1.2(3) ?
    C17A C16A C21A C20A . . . . 0.4(2) ?
    C13A C16A C21A C20A . . . . -178.05(15) ?
    O1B C1B C2B C3B . . . . -175.26(16) ?
    C6B C1B C2B C3B . . . . 2.9(2) ?
    O1B C1B C2B N2B . . . . 4.9(2) ?
    C6B C1B C2B N2B . . . . -176.93(14) ?
    O21B N2B C2B C3B . . . . -129.26(17) ?
    O22B N2B C2B C3B . . . . 50.4(2) ?
    O21B N2B C2B C1B . . . . 50.6(2) ?
    O22B N2B C2B C1B . . . . -129.80(15) ?
    C1B C2B C3B C4B . . . . -3.5(3) ?
    N2B C2B C3B C4B . . . . 176.28(15) ?
    C2B C3B C4B C5B . . . . 1.8(2) ?
    C2B C3B C4B N4B . . . . -178.45(15) ?
    O42B N4B C4B C5B . . . . -0.4(2) ?
    O41B N4B C4B C5B . . . . 179.46(16) ?
    O42B N4B C4B C3B . . . . 179.91(16) ?
    O41B N4B C4B C3B . . . . -0.3(2) ?
    C3B C4B C5B C6B . . . . 0.2(2) ?
    N4B C4B C5B C6B . . . . -179.53(13) ?
    C4B C5B C6B C1B . . . . -0.8(2) ?
    C4B C5B C6B N6B . . . . -179.40(15) ?
    O1B C1B C6B C5B . . . . 177.33(16) ?
    C2B C1B C6B C5B . . . . -0.6(2) ?
    O1B C1B C6B N6B . . . . -4.1(3) ?
    C2B C1B C6B N6B . . . . 177.97(14) ?
    O62B N6B C6B C5B . . . . -179.44(14) ?
    O61B N6B C6B C5B . . . . 0.5(2) ?
    O62B N6B C6B C1B . . . . 1.9(2) ?
    O61B N6B C6B C1B . . . . -178.16(15) ?
loop_
    _geom_hbond_atom_site_label_D
    _geom_hbond_atom_site_label_H
    _geom_hbond_atom_site_label_A
    _geom_hbond_site_symmetry_A
    _geom_hbond_distance_DH
    _geom_hbond_distance_HA
    _geom_hbond_distance_DA
    _geom_hbond_angle_DHA
    O2A H2O O61B 3 0.84 2.01 2.837(2) 168.1
    N1A H1N O1B . 0.93 1.82 2.7080(10)
                                     160.0
    N1A H1N O62B . 0.93 2.40 3.007(2) 122.7
    C3A H3AA O2A 4_655 0.95 2.47 3.338(2) 151.9
    C6A H6AA O22B 3_455 0.95 2.41 3.286(2) 153.0
    C8A H8AA O21B 3_455 0.99 2.61 3.544(2) 157.5
    C8A H8AB O61B 4_645 0.99 2.48 3.460(2) 170.2
    C14A H14A O62B 3 0.99 2.59 3.486(2) 150.1
    C15A H15A O41B 1_545 0.99 2.58 3.461(2) 148.3
    C18A H18A O22B 4_744 0.95 2.42 3.131(2) 131.2
