# Supplementary material for: 4-(4-Chloro­phen­yl)-1-[3-(4-fluoro­benzo­yl)prop­yl]-4-hydroxy­piperidin-1-ium 2,4,6-trinitro­phenolate (haloperidol picrate)
Source: Acta Crystallogr Sect E Struct Rep Online. 2009 Sep 9;65(Pt 10):o2403–4. doi: 10.1107/S1600536809033261 (PMC2970318; doi:10.1107/S1600536809033261)
Supplement: Supplementary file 2 [file e-65-o2403-Isup2.hkl]

# 
# h,k,l, Fc-squared, Fo-squared, sigma(Fo-squared) and status flag 
# 
data_I
_shelx_title ' hsy113 in Pna2(1)' 
_shelx_refln_list_code          4 
_shelx_F_calc_maximum      272.54 
_exptl_crystal_F_000      1256.00 
_reflns_d_resolution_high  0.6574 
 
loop_ 
 _symmetry_equiv_pos_as_xyz 
 'x, y, z' 
 '-x, -y, z+1/2' 
 'x+1/2, -y+1/2, z' 
 '-x+1/2, y+1/2, z+1/2' 
 
_cell_length_a    14.9089 
_cell_length_b    12.5934 
_cell_length_c    14.5074 
_cell_angle_alpha  90.000 
_cell_angle_beta   90.000 
_cell_angle_gamma  90.000 
 
_shelx_F_squared_multiplier     1.000 
 
loop_ 
 _refln_index_h 
 _refln_index_k 
 _refln_index_l 
 _refln_F_squared_calc 
 _refln_F_squared_meas 
 _refln_F_squared_sigma 
 _refln_observed_status 
   8   0 -15     1023.96     1063.49     35.43 o 
  10   0 -15      277.49      272.38     26.99 o 
  12   0 -15       34.10       59.33     23.05 o 
  14   0 -15      158.26      112.78     28.03 o 
  16   0 -15      160.33      180.26     36.30 o 
   7   1 -15       53.64       49.23     10.38 o 
   8   1 -15      117.13       81.10     13.22 o 
   9   1 -15      144.58      121.50     15.15 o 
  10   1 -15      143.07       96.74     22.67 o 
  11   1 -15        4.64        3.55     20.88 o 
  12   1 -15       24.40       16.91     22.50 o 
  13   1 -15       20.04       24.85     24.04 o 
  14   1 -15       10.20       -8.64     25.49 o 
  15   1 -15       37.44       35.68     20.02 o 
  16   1 -15       55.01       66.31     22.24 o 
   7   2 -15       48.21       54.64     15.37 o 
   8   2 -15       94.34       87.14     18.67 o 
   9   2 -15      121.25      110.63     21.58 o 
  10   2 -15       80.69       92.55     22.30 o 
  11   2 -15      122.42      130.13     23.20 o 
  12   2 -15       36.10       41.39     22.45 o 
  13   2 -15      111.06      115.24     26.66 o 
  14   2 -15       42.00       25.40     24.40 o 
  15   2 -15       31.38       12.19     26.96 o 
  16   2 -15       32.92       24.88     29.18 o 
   7   3 -15       36.62       49.45     17.14 o 
   8   3 -15        0.75        1.85     15.67 o 
   9   3 -15      228.28      239.89     24.53 o 
  10   3 -15      163.31      171.00     25.33 o 
  11   3 -15       15.06       -4.66     19.94 o 
  12   3 -15        3.21       15.92     20.91 o 
  13   3 -15       10.14       19.82     25.06 o 
  14   3 -15       86.00       87.51     26.47 o 
  15   3 -15       19.69       38.70     27.67 o 
   7   4 -15      175.81      191.78     20.74 o 
   8   4 -15       11.83       18.02     17.76 o 
   9   4 -15       92.71      112.39     21.26 o 
  10   4 -15       19.66       12.52     20.44 o 
  11   4 -15        9.73        2.13     21.12 o 
  12   4 -15      103.59      103.96     25.03 o 
  13   4 -15       61.66       64.78     24.28 o 
  14   4 -15       27.08       21.09     25.43 o 
  15   4 -15        5.21        0.33     28.24 o 
   7   5 -15       32.07       20.29     15.42 o 
   8   5 -15       22.18        8.25     18.71 o 
   9   5 -15       51.58       57.49     21.65 o 
  10   5 -15      155.87      153.55     25.05 o 
  11   5 -15       20.69       14.55     21.10 o 
  12   5 -15       76.36       73.93     26.24 o 
  13   5 -15       19.20       -0.89     24.56 o 
  14   5 -15        1.77        1.67     27.03 o 
  15   5 -15      224.20      279.64     35.32 o 
   9   6 -15       24.29        6.58     19.44 o 
  10   6 -15      209.04      211.41     26.24 o 
  11   6 -15        6.51       12.04     21.61 o 
  12   6 -15       86.55      108.16     27.47 o 
  13   6 -15       10.75       23.55     27.31 o 
  14   6 -15        2.19        6.40     28.67 o 
  10   7 -15      111.25      145.73     24.99 o 
  11   7 -15       17.63       27.17     23.78 o 
  12   7 -15       28.40       39.61     25.59 o 
  13   7 -15        8.21       32.36     26.83 o 
   4   0 -14      382.64      374.40     15.59 o 
   6   0 -14      117.90      107.46     15.96 o 
   8   0 -14      201.73      162.75     19.38 o 
  10   0 -14      659.11      620.44     33.14 o 
  12   0 -14      154.72      141.76     25.39 o 
  14   0 -14      168.76      147.05     30.53 o 
  16   0 -14      131.39      140.23     33.22 o 
   3   1 -14      220.34      207.77      9.80 o 
   4   1 -14      169.57      163.68      9.05 o 
   5   1 -14       44.60       39.06      8.48 o 
   6   1 -14      222.56      227.65     12.79 o 
   7   1 -14      549.48      567.18     26.06 o 
   8   1 -14       10.24       12.10     15.99 o 
   9   1 -14       90.75       79.14     20.07 o 
  10   1 -14      101.46       99.22     22.45 o 
  11   1 -14      116.77      116.36     23.99 o 
  12   1 -14       57.11       56.53     24.03 o 
  13   1 -14      179.32      201.06     28.48 o 
  14   1 -14       26.07       37.90     27.22 o 
  15   1 -14       17.17       33.07     28.49 o 
  16   1 -14       27.20       32.38     28.53 o 
  17   1 -14       24.50       16.17     31.43 o 
   3   2 -14        4.13       10.78      7.20 o 
   4   2 -14      394.65      421.59     17.13 o 
   5   2 -14        6.22        6.60     11.69 o 
   6   2 -14      558.12      563.10     23.85 o 
   7   2 -14       43.77       31.76     15.18 o 
   8   2 -14      302.26      294.95     22.56 o 
   9   2 -14      175.65      181.46     21.56 o 
  10   2 -14       19.43       13.50     20.00 o 
  11   2 -14       92.79       76.64     22.47 o 
  12   2 -14       42.25       29.73     21.44 o 
  13   2 -14       72.45       71.24     26.90 o 
  14   2 -14      120.25      125.93     29.52 o 
  15   2 -14      111.48      136.84     32.89 o 
  16   2 -14        4.45       -9.72     30.60 o 
  17   2 -14       10.89        7.90     28.52 o 
   5   3 -14       38.79       38.80     13.61 o 
   6   3 -14      196.29      211.26     18.79 o 
   7   3 -14       73.40       53.27     17.04 o 
   8   3 -14      184.46      200.48     22.10 o 
   9   3 -14       28.00       24.82     18.48 o 
  10   3 -14       56.14       62.23     21.12 o 
  11   3 -14       58.53       46.98     21.83 o 
  12   3 -14       44.74       56.82     23.65 o 
  13   3 -14       41.25       46.10     25.13 o 
  14   3 -14       37.89       13.78     25.45 o 
  15   3 -14       52.28       35.03     29.30 o 
  16   3 -14       27.05       53.36     30.88 o 
  17   3 -14       24.87       25.69     31.24 o 
   6   4 -14       93.34       88.60     16.43 o 
   7   4 -14       56.94       65.80     17.63 o 
   8   4 -14      135.27      101.75     19.96 o 
   9   4 -14       36.91       64.89     20.35 o 
  10   4 -14      104.44      121.48     23.08 o 
  11   4 -14       64.00       98.30     23.08 o 
  12   4 -14      152.05      167.02     26.89 o 
  13   4 -14       53.50       47.21     24.79 o 
  14   4 -14       76.93       75.77     28.15 o 
  15   4 -14      130.12      128.02     30.83 o 
  16   4 -14       40.37       45.78     29.67 o 
   7   5 -14       33.68       40.26     17.95 o 
   8   5 -14       61.64       42.45     18.60 o 
   9   5 -14      193.12      187.27     24.43 o 
  10   5 -14       40.47       56.47     22.83 o 
  11   5 -14       10.78        4.58     21.12 o 
  12   5 -14       42.69       38.94     24.49 o 
  13   5 -14       72.44       69.28     24.74 o 
  14   5 -14       13.77       17.01     27.54 o 
  15   5 -14       20.48        9.13     28.18 o 
  16   5 -14        5.59        4.01     30.08 o 
   8   6 -14       38.37       44.39     19.98 o 
   9   6 -14       43.13       55.28     20.58 o 
  10   6 -14       26.27       45.26     21.63 o 
  11   6 -14       28.33       39.38     23.08 o 
  12   6 -14        8.87       19.30     24.06 o 
  13   6 -14        2.89       29.40     25.96 o 
  14   6 -14      186.90      199.00     35.16 o 
  15   6 -14       63.69       89.15     31.80 o 
   9   7 -14       88.30      106.01     23.35 o 
  10   7 -14        4.56       17.69     22.92 o 
  11   7 -14       28.42       53.02     24.96 o 
  12   7 -14       18.68       12.47     24.20 o 
  13   7 -14       29.18       16.95     26.66 o 
  14   7 -14       54.08       59.98     28.49 o 
  15   7 -14        1.66       18.94     30.93 o 
  11   8 -14       92.82       89.18     25.81 o 
  12   8 -14        7.04       16.04     24.48 o 
  13   8 -14       22.35        5.98     26.46 o 
  14   8 -14      114.18       98.49     31.37 o 
  13   9 -14       33.91        9.23     29.36 o 
   2   0 -13      281.07      296.88      8.03 o 
   4   0 -13      552.11      541.09     18.68 o 
   6   0 -13      642.05      613.13     24.48 o 
   2   1 -13       25.36       14.90      4.35 o 
   3   1 -13      168.65      165.80     12.36 o 
   4   1 -13      512.39      492.15     12.78 o 
   5   1 -13      621.20      589.62     21.66 o 
   6   1 -13      577.19      546.32     24.54 o 
   7   1 -13      100.22       92.23     17.73 o 
   8   1 -13      157.72      140.31     20.43 o 
   9   1 -13      208.87      171.59     21.47 o 
  10   1 -13       28.43       41.18     20.31 o 
  11   1 -13      103.76      103.62     23.73 o 
  12   1 -13       10.39        2.77     21.19 o 
  13   1 -13       66.49       96.37     27.16 o 
  14   1 -13       97.56      154.62     29.81 o 
  15   1 -13       96.39       90.68     30.78 o 
  16   1 -13       19.30       33.22     30.31 o 
  17   1 -13       12.85       11.62     32.29 o 
   2   2 -13      743.67      662.01     13.57 o 
   4   2 -13        2.60       11.94     10.60 o 
   5   2 -13      240.41      219.25     16.80 o 
   6   2 -13      109.34      107.78     16.60 o 
   7   2 -13      145.49      145.32     18.25 o 
   8   2 -13       69.06       72.83     18.99 o 
   9   2 -13      213.09      210.57     23.34 o 
  10   2 -13       51.02       46.48     20.76 o 
  11   2 -13       74.91      110.27     25.38 o 
  12   2 -13      120.72       93.31     26.34 o 
  13   2 -13      250.49      221.02     30.45 o 
  14   2 -13       74.25       66.59     27.52 o 
  15   2 -13       36.26        6.45     27.59 o 
  16   2 -13      116.07       91.69     33.12 o 
  17   2 -13       15.35        8.31     28.12 o 
   4   3 -13       25.92       16.34     11.79 o 
   5   3 -13       37.30       34.95     13.82 o 
   6   3 -13      487.59      446.04     23.53 o 
   7   3 -13        5.23       14.18     15.21 o 
   8   3 -13      108.92       96.35     19.14 o 
   9   3 -13        0.78        7.28     17.82 o 
  10   3 -13       65.34       70.71     21.11 o 
  11   3 -13        7.43       22.36     21.33 o 
  12   3 -13       36.16       34.84     22.75 o 
  13   3 -13       48.30       48.13     26.41 o 
  14   3 -13       54.09       57.44     25.77 o 
  15   3 -13       15.40        9.17     26.24 o 
  16   3 -13      150.55      159.79     33.87 o 
  17   3 -13       37.07       48.51     35.06 o 
   5   4 -13      253.21      268.73     18.90 o 
   6   4 -13      157.10      158.81     18.58 o 
   7   4 -13        5.76       16.32     16.40 o 
   8   4 -13      349.30      322.03     24.80 o 
   9   4 -13      228.10      245.48     24.07 o 
  10   4 -13       66.25       51.31     20.85 o 
  11   4 -13       50.59       39.02     21.93 o 
  12   4 -13       71.53       49.01     24.91 o 
  13   4 -13        1.23        3.34     24.22 o 
  14   4 -13       44.82       66.50     27.67 o 
  15   4 -13       71.73       33.26     26.70 o 
  16   4 -13        3.85      -12.20     28.75 o 
  17   4 -13      162.89      154.19     34.51 o 
   6   5 -13      104.61       88.56     17.70 o 
   7   5 -13      300.91      287.63     23.69 o 
   8   5 -13       46.50       53.92     19.24 o 
   9   5 -13       41.55       66.17     20.77 o 
  10   5 -13      491.74      472.53     32.10 o 
  11   5 -13      403.29      459.91     33.03 o 
  12   5 -13       81.73       67.42     24.97 o 
  13   5 -13       16.47       19.23     25.10 o 
  14   5 -13       76.29       72.19     29.23 o 
  15   5 -13       92.74       88.19     28.23 o 
  16   5 -13       54.19       59.42     32.77 o 
   7   6 -13       59.49       72.47     19.47 o 
   8   6 -13      237.80      235.01     23.72 o 
   9   6 -13       20.67       11.36     19.81 o 
  10   6 -13       52.47       47.85     22.51 o 
  11   6 -13        3.25        5.26     23.73 o 
  12   6 -13      211.01      235.17     30.11 o 
  13   6 -13        9.60        3.25     24.38 o 
  14   6 -13        9.19       10.28     27.02 o 
  15   6 -13       73.07       84.38     30.19 o 
  16   6 -13       47.54       53.47     35.18 o 
   8   7 -13       11.09       23.09     19.56 o 
   9   7 -13       93.48       99.81     23.98 o 
  10   7 -13       16.11       18.55     23.17 o 
  11   7 -13      130.16      141.76     28.47 o 
  12   7 -13       48.90       54.22     25.51 o 
  13   7 -13       54.83       72.13     26.86 o 
  14   7 -13       11.95       11.79     27.04 o 
  15   7 -13      242.00      258.39     39.42 o 
  10   8 -13       89.29      105.43     26.74 o 
  11   8 -13       18.79        3.85     25.53 o 
  12   8 -13       16.25       14.71     25.04 o 
  13   8 -13       37.65       38.85     25.71 o 
  14   8 -13       28.70        4.53     26.89 o 
  15   8 -13       31.03       24.88     31.95 o 
  12   9 -13       26.77       27.00     25.35 o 
  13   9 -13       43.68       62.80     27.97 o 
  14   9 -13      130.20      108.06     34.15 o 
   2   0 -12      348.89      356.72     10.44 o 
   4   0 -12     1944.92     1926.16     32.33 o 
   2   1 -12      318.70      309.42      7.31 o 
   3   1 -12      604.37      589.67     16.99 o 
   4   1 -12     1442.42     1356.52     27.51 o 
   5   1 -12      229.28      206.05     15.84 o 
   6   1 -12     1108.68     1036.07     30.71 o 
   7   1 -12      729.19      703.81     27.85 o 
   8   1 -12      193.73      162.53     20.61 o 
   9   1 -12      426.43      433.69     27.94 o 
  10   1 -12       10.85       24.88     20.04 o 
  11   1 -12       69.46       60.74     23.42 o 
  12   1 -12       43.00       27.75     23.05 o 
  13   1 -12      247.79      223.51     30.65 o 
  14   1 -12        8.65       -8.94     25.57 o 
  15   1 -12      108.29      103.15     30.55 o 
  16   1 -12      157.46      192.19     35.80 o 
  17   1 -12      105.70      100.87     36.30 o 
  18   1 -12       14.58       -4.38     34.09 o 
   1   2 -12      806.06      667.89     10.22 o 
   3   2 -12      634.90      616.34     18.59 o 
   4   2 -12       81.05       80.77     13.13 o 
   5   2 -12      554.69      543.69     21.88 o 
   6   2 -12      120.76      108.75     17.07 o 
   7   2 -12      163.96      147.55     19.22 o 
   8   2 -12      361.74      385.45     25.63 o 
   9   2 -12      420.15      373.25     27.45 o 
  10   2 -12      102.82       79.28     21.45 o 
  11   2 -12      254.39      231.09     27.37 o 
  12   2 -12       59.68       36.15     22.66 o 
  13   2 -12      203.30      160.56     27.83 o 
  14   2 -12      160.68      169.27     29.04 o 
  15   2 -12      111.53      123.84     30.77 o 
  16   2 -12       26.67       63.69     32.90 o 
  17   2 -12      114.06      122.12     31.75 o 
  18   2 -12       54.15       30.57     34.41 o 
   4   3 -12       87.89       71.67     13.84 o 
   5   3 -12      253.07      235.67     17.98 o 
   6   3 -12      281.54      242.82     19.00 o 
   7   3 -12      158.28      147.73     18.81 o 
   8   3 -12      563.48      560.74     28.11 o 
   9   3 -12       72.88       72.03     20.10 o 
  10   3 -12        1.20       10.16     20.24 o 
  11   3 -12      169.25      147.66     25.05 o 
  12   3 -12      563.52      546.30     35.96 o 
  13   3 -12      225.67      208.11     30.00 o 
  14   3 -12       36.14       29.17     24.03 o 
  15   3 -12       14.39        3.25     26.99 o 
  16   3 -12       25.87       33.83     32.04 o 
  17   3 -12      113.56      122.43     34.69 o 
   0   4 -12      297.47      263.85      9.96 o 
   1   4 -12       66.40       64.97      5.70 o 
   4   4 -12       32.44       46.16     13.46 o 
   5   4 -12       30.14       47.61     14.93 o 
   6   4 -12      178.97      180.90     18.89 o 
   7   4 -12       79.72       77.25     18.21 o 
   8   4 -12       13.98       11.91     17.26 o 
   9   4 -12       71.61       60.36     19.53 o 
  10   4 -12       88.36       72.66     22.52 o 
  11   4 -12      245.35      252.16     27.24 o 
  12   4 -12      146.49      131.71     27.42 o 
  13   4 -12       63.77       78.80     26.09 o 
  14   4 -12       94.96       93.24     29.61 o 
  15   4 -12      124.34      155.21     32.07 o 
  16   4 -12       40.14       54.33     29.98 o 
  17   4 -12       11.60       14.94     33.41 o 
   5   5 -12      166.18      145.80     17.65 o 
   6   5 -12      241.99      229.55     21.07 o 
   7   5 -12      115.50      143.13     20.19 o 
   8   5 -12      122.71      122.38     20.72 o 
   9   5 -12      215.96      202.93     24.50 o 
  10   5 -12       22.76       31.54     21.68 o 
  11   5 -12      122.74      119.08     24.28 o 
  12   5 -12       38.46       39.43     24.44 o 
  13   5 -12        3.55       -7.80     23.39 o 
  14   5 -12       29.07       24.43     29.14 o 
  15   5 -12      117.76      108.99     30.17 o 
  16   5 -12       14.62       20.56     27.89 o 
  17   5 -12      125.35      128.14     33.60 o 
   6   6 -12      638.37      593.93     28.14 o 
   7   6 -12       75.40       90.08     20.26 o 
   8   6 -12      286.65      273.49     25.82 o 
   9   6 -12        8.66       10.33     19.91 o 
  10   6 -12       53.66       68.77     22.68 o 
  11   6 -12       25.98       11.10     23.07 o 
  12   6 -12       41.19       34.32     22.69 o 
  13   6 -12        7.24       13.87     26.66 o 
  14   6 -12      712.38      759.90     46.35 o 
  15   6 -12       25.58       26.82     27.66 o 
  16   6 -12       18.96       13.52     31.93 o 
   7   7 -12      100.76       88.47     20.46 o 
   8   7 -12       73.20       68.23     20.57 o 
   9   7 -12       30.84       32.41     21.64 o 
  10   7 -12        0.63        8.82     23.04 o 
  11   7 -12       22.52       30.80     24.34 o 
  12   7 -12       68.48       66.33     27.84 o 
  13   7 -12       30.20       13.16     28.40 o 
  14   7 -12       18.31       19.87     30.09 o 
  15   7 -12       74.01       74.82     29.71 o 
  16   7 -12       26.27       14.33     33.91 o 
   9   8 -12       20.17       37.80     23.51 o 
  10   8 -12       75.72       89.90     26.02 o 
  11   8 -12       35.82       37.58     24.46 o 
  12   8 -12       66.88       75.12     30.07 o 
  13   8 -12        3.22        8.01     28.75 o 
  14   8 -12       91.29       80.89     32.61 o 
  15   8 -12       63.46       53.28     34.60 o 
  11   9 -12       34.69       58.98     27.74 o 
  12   9 -12      233.35      300.01     35.97 o 
  13   9 -12       10.33        2.40     26.96 o 
  14   9 -12       50.44       41.38     28.20 o 
  15   9 -12       30.90        7.79     30.88 o 
  13  10 -12       62.11       87.48     31.37 o 
  14  10 -12      220.55      253.31     36.54 o 
   2   0 -11        7.32       14.69      5.87 o 
   4   0 -11      494.04      514.54     19.16 o 
   1   1 -11      496.97      428.73      8.03 o 
   2   1 -11      108.00      114.50      8.37 o 
   3   1 -11      662.65      642.00     17.79 o 
   4   1 -11      911.00      900.66     23.43 o 
   5   1 -11      486.77      449.40     20.06 o 
   6   1 -11      683.82      671.17     25.53 o 
   7   1 -11       60.92       78.58     17.88 o 
  17   1 -11        2.23      -14.18     31.63 o 
  18   1 -11       81.67      107.38     34.98 o 
   3   2 -11      456.50      440.10     16.50 o 
   4   2 -11      567.45      525.00     19.46 o 
   5   2 -11       23.76       32.87     12.28 o 
   6   2 -11     1271.00     1285.53     33.13 o 
   7   2 -11      171.15      142.50     19.18 o 
   8   2 -11     1029.86     1055.44     35.68 o 
   9   2 -11      152.91      149.64     21.27 o 
  10   2 -11      349.52      298.28     26.02 o 
  11   2 -11       22.54       22.78     21.07 o 
  12   2 -11        8.43       -3.72     21.05 o 
  13   2 -11      120.78      101.64     24.91 o 
  14   2 -11       57.63       54.73     26.00 o 
  15   2 -11      204.36      218.86     33.52 o 
  16   2 -11       17.02       23.31     28.01 o 
  17   2 -11       70.33       69.98     35.23 o 
  18   2 -11        9.08       16.73     29.29 o 
   3   3 -11      455.87      435.62     17.63 o 
   4   3 -11      311.06      335.77     18.24 o 
   5   3 -11      147.59      145.54     15.71 o 
   6   3 -11      705.36      672.82     26.19 o 
   7   3 -11       78.08       76.98     17.82 o 
   8   3 -11      101.49      105.16     19.34 o 
   9   3 -11        8.97        0.27     18.84 o 
  10   3 -11      646.90      614.39     32.46 o 
  11   3 -11      209.21      247.18     27.34 o 
  12   3 -11      355.65      345.65     30.98 o 
  13   3 -11       86.62       94.42     27.89 o 
  14   3 -11       40.84        9.15     27.27 o 
  15   3 -11        1.31       18.20     28.29 o 
  16   3 -11       11.52        6.10     29.27 o 
  17   3 -11       27.72       20.02     29.59 o 
  18   3 -11       74.18       91.11     35.19 o 
   1   4 -11     1076.01     1034.46     17.04 o 
   2   4 -11      630.93      610.04     12.84 o 
   4   4 -11      843.09      763.66     24.60 o 
   5   4 -11      119.06      110.98     16.79 o 
   6   4 -11       76.20       70.71     17.04 o 
   7   4 -11       44.15       32.38     17.39 o 
   8   4 -11        9.25        8.86     16.96 o 
   9   4 -11      732.36      704.61     32.79 o 
  10   4 -11      132.31      125.60     23.25 o 
  11   4 -11      173.37      142.36     24.80 o 
  12   4 -11       28.62       27.71     23.67 o 
  13   4 -11      504.00      539.21     36.19 o 
  14   4 -11      109.73      137.72     30.12 o 
  15   4 -11       15.33        4.62     28.71 o 
  16   4 -11        0.87        9.74     29.57 o 
  17   4 -11       27.49        7.66     29.24 o 
  18   4 -11      111.42      121.88     35.75 o 
   1   5 -11      465.18      441.72     14.97 o 
   2   5 -11       68.23       67.05      9.03 o 
   3   5 -11       35.75       36.47      8.48 o 
   5   5 -11      669.26      619.83     26.04 o 
   6   5 -11     1743.64     1690.95     40.95 o 
   7   5 -11      288.09      286.71     23.41 o 
   8   5 -11      117.69      116.73     20.77 o 
   9   5 -11      131.20      118.42     22.41 o 
  10   5 -11       19.90       20.48     22.29 o 
  11   5 -11       64.89       55.48     22.77 o 
  12   5 -11      120.05      123.81     25.64 o 
  13   5 -11       80.72       52.42     27.19 o 
  14   5 -11       44.76       28.25     25.65 o 
  15   5 -11       75.37       49.49     29.76 o 
  16   5 -11      144.87      137.61     35.23 o 
  17   5 -11        3.53       -8.44     31.78 o 
   1   6 -11       37.57       52.85     10.72 o 
   2   6 -11      576.27      590.49     18.80 o 
   6   6 -11      506.17      499.91     27.20 o 
   7   6 -11      113.11       96.38     20.37 o 
   8   6 -11      363.13      334.61     27.25 o 
   9   6 -11       16.07        9.14     19.71 o 
  10   6 -11       38.76       42.02     21.19 o 
  11   6 -11       34.18       25.24     23.79 o 
  12   6 -11      375.26      374.18     34.21 o 
  13   6 -11       29.04       11.65     26.71 o 
  14   6 -11      348.43      402.01     35.75 o 
  15   6 -11       38.56       39.27     30.98 o 
  16   6 -11       83.51       90.34     33.73 o 
  17   6 -11       69.24      101.33     33.13 o 
   7   7 -11      250.84      227.13     24.63 o 
   8   7 -11      152.62      118.16     22.42 o 
   9   7 -11       14.23       20.24     22.45 o 
  10   7 -11      226.90      186.78     27.52 o 
  11   7 -11      200.20      199.35     28.72 o 
  12   7 -11      134.31      126.31     28.71 o 
  13   7 -11       64.69       57.05     29.22 o 
  14   7 -11      112.79      102.96     28.36 o 
  15   7 -11      238.22      236.57     37.99 o 
  16   7 -11       12.15      -14.59     27.00 o 
   8   8 -11       37.14       37.95     21.79 o 
   9   8 -11       69.38       49.39     21.66 o 
  10   8 -11        9.73       12.27     22.56 o 
  11   8 -11       24.25       16.42     23.54 o 
  12   8 -11      259.84      274.12     32.04 o 
  13   8 -11       78.43      118.01     31.03 o 
  14   8 -11       84.62       54.29     28.39 o 
  15   8 -11       26.10       17.27     30.41 o 
  16   8 -11        3.01       -1.15     29.80 o 
  10   9 -11       60.60       62.15     23.96 o 
  11   9 -11        2.49        8.26     24.48 o 
  12   9 -11       49.96       48.91     27.24 o 
  13   9 -11        4.76       11.85     30.58 o 
  14   9 -11        2.99       -8.15     31.25 o 
  15   9 -11       88.52       99.40     30.52 o 
  12  10 -11      212.14      233.08     34.69 o 
  13  10 -11      259.57      318.73     39.15 o 
  14  10 -11        4.05       29.26     31.71 o 
   2   0 -10     1127.13     1178.77     18.99 o 
   1   1 -10      258.42      247.59      7.55 o 
   2   1 -10      104.90       94.05      8.36 o 
   3   1 -10      512.27      525.54     16.35 o 
   4   1 -10     1207.94     1193.70     25.94 o 
   5   1 -10      346.96      332.36     18.18 o 
  18   1 -10      166.98      211.82     37.39 o 
  19   1 -10       57.57       40.67     33.97 o 
   2   2 -10      526.73      542.89     15.67 o 
   3   2 -10       81.11       72.03     10.22 o 
   4   2 -10      456.18      436.94     18.38 o 
   5   2 -10     1411.91     1310.23     30.98 o 
   6   2 -10      640.36      666.47     25.25 o 
   7   2 -10      441.96      415.31     23.70 o 
   8   2 -10     1404.40     1359.93     38.74 o 
   9   2 -10      433.06      457.38     28.32 o 
  10   2 -10      298.60      322.38     27.33 o 
  11   2 -10      171.23      153.85     23.95 o 
  12   2 -10       42.93       42.18     21.28 o 
  13   2 -10       37.50       31.17     21.50 o 
  14   2 -10      101.41       83.49     27.68 o 
  15   2 -10      367.59      459.40     38.21 o 
  16   2 -10       28.44       34.50     29.33 o 
  17   2 -10       20.82       16.31     27.01 o 
  18   2 -10        0.24       12.66     34.63 o 
  19   2 -10       60.68       38.28     37.57 o 
   1   3 -10       28.59       24.32      4.23 o 
   3   3 -10      571.27      553.23     18.89 o 
   4   3 -10     2059.33     1955.36     35.26 o 
   5   3 -10      350.26      348.06     19.60 o 
   6   3 -10     1198.15     1099.20     31.64 o 
   7   3 -10      470.38      424.68     24.44 o 
   8   3 -10      157.60      146.48     20.93 o 
   9   3 -10       81.55       82.67     20.58 o 
  10   3 -10       39.39       44.84     19.62 o 
  11   3 -10       24.46        7.67     21.60 o 
  12   3 -10       35.78       23.34     20.81 o 
  13   3 -10        0.27       -1.26     23.07 o 
  14   3 -10       89.71       99.27     28.78 o 
  15   3 -10       17.69        8.64     25.24 o 
  16   3 -10        7.07        7.98     27.86 o 
  17   3 -10      145.48      177.83     36.44 o 
  18   3 -10      249.04      350.69     43.14 o 
   1   4 -10      131.22      125.69      8.89 o 
   2   4 -10      122.47      120.48      8.20 o 
   3   4 -10       60.60       50.52     12.46 o 
   4   4 -10      268.56      242.85     16.99 o 
   5   4 -10      787.80      731.98     26.10 o 
   6   4 -10      350.07      330.48     22.17 o 
   7   4 -10       76.06       85.96     18.36 o 
   8   4 -10      431.03      417.46     25.66 o 
   9   4 -10       66.10       47.04     19.76 o 
  10   4 -10      382.32      365.23     29.17 o 
  11   4 -10       29.81       46.71     22.42 o 
  12   4 -10      177.12      169.53     26.98 o 
  13   4 -10      253.79      283.02     30.77 o 
  14   4 -10      279.27      289.13     31.75 o 
  15   4 -10        6.77       -0.52     24.71 o 
  16   4 -10        9.93       25.65     27.58 o 
  17   4 -10       14.94        5.82     32.25 o 
  18   4 -10       12.17       17.20     30.96 o 
   1   5 -10      666.37      618.31     17.74 o 
   2   5 -10      125.35      117.66     10.69 o 
   3   5 -10      156.72      126.74     10.93 o 
   4   5 -10      199.16      191.41     17.25 o 
   5   5 -10     1451.63     1375.91     35.50 o 
   6   5 -10       80.58       88.10     18.01 o 
   7   5 -10      160.96      158.62     20.34 o 
   8   5 -10      337.75      308.16     25.28 o 
   9   5 -10       11.76       26.07     20.04 o 
  10   5 -10      214.22      218.07     26.31 o 
  11   5 -10      105.91       81.59     23.96 o 
  12   5 -10      142.49      114.72     26.53 o 
  13   5 -10      394.91      382.10     33.39 o 
  14   5 -10       10.15        2.01     26.85 o 
  15   5 -10       49.48       46.32     25.83 o 
  16   5 -10       20.98       31.29     26.64 o 
  17   5 -10       32.13       20.08     31.70 o 
  18   5 -10      207.91      178.85     40.26 o 
   1   6 -10       20.34        9.75      9.54 o 
   2   6 -10      417.30      403.99     17.18 o 
   3   6 -10      292.72      289.93     16.13 o 
   4   6 -10      106.65      101.88     12.75 o 
   5   6 -10      293.13      270.93     21.55 o 
   6   6 -10      225.71      205.13     21.68 o 
   7   6 -10       12.14       26.05     18.23 o 
   8   6 -10      501.60      509.62     30.17 o 
   9   6 -10      285.68      234.99     25.74 o 
  10   6 -10      604.67      573.34     34.86 o 
  11   6 -10       34.50       24.55     21.99 o 
  12   6 -10       44.27       40.36     21.81 o 
  13   6 -10       70.35       57.13     24.65 o 
  14   6 -10       98.19       84.47     30.94 o 
  15   6 -10        1.22        4.45     26.95 o 
  16   6 -10       96.18       90.94     29.64 o 
  17   6 -10       56.38       43.98     30.07 o 
   6   7 -10       92.20      115.13     20.82 o 
   7   7 -10      254.96      239.28     24.15 o 
   8   7 -10      113.17      121.19     22.83 o 
   9   7 -10       41.38       35.00     21.37 o 
  10   7 -10       90.61       66.71     23.72 o 
  11   7 -10      400.60      430.19     34.34 o 
  12   7 -10       56.76       65.82     26.99 o 
  13   7 -10      216.53      241.03     33.18 o 
  14   7 -10       88.96       81.66     30.29 o 
  15   7 -10       85.38       63.82     28.00 o 
  16   7 -10        4.95        9.52     29.42 o 
  17   7 -10      242.80      243.61     40.48 o 
   8   8 -10       25.03       26.27     21.78 o 
   9   8 -10      563.32      503.57     34.49 o 
  10   8 -10      142.90      132.35     28.40 o 
  11   8 -10      164.42      139.83     28.08 o 
  12   8 -10       39.26       51.81     29.39 o 
  13   8 -10       23.36        7.58     28.25 o 
  14   8 -10       11.43        5.93     30.11 o 
  15   8 -10       61.73       53.96     29.33 o 
  16   8 -10      111.28       98.01     36.85 o 
   9   9 -10       11.79        8.88     24.31 o 
  10   9 -10       45.01       34.34     26.52 o 
  11   9 -10       91.86       69.35     26.25 o 
  12   9 -10      336.00      341.38     36.62 o 
  13   9 -10      171.55      185.60     33.35 o 
  14   9 -10       42.09       32.82     32.70 o 
  15   9 -10      141.34      179.61     35.73 o 
  16   9 -10       22.03       10.34     32.76 o 
  11  10 -10      129.31      128.04     30.37 o 
  12  10 -10       39.24       26.46     29.34 o 
  13  10 -10       49.40       95.87     30.36 o 
  14  10 -10      156.89      162.57     35.55 o 
  15  10 -10      293.11      348.59     42.57 o 
  14  11 -10      252.71      239.27     36.11 o 
   2   0  -9     1465.95     1568.33     21.63 o 
   1   1  -9      219.84      211.27      7.99 o 
   2   1  -9     1360.68     1373.40     20.81 o 
   3   1  -9      666.16      625.67     17.86 o 
   4   1  -9     1004.77     1022.45     24.21 o 
   2   2  -9      476.32      468.52     14.60 o 
   3   2  -9      613.32      585.98     17.93 o 
   4   2  -9     1104.44     1104.02     25.31 o 
   5   2  -9     1215.37     1159.71     28.99 o 
   6   2  -9      292.29      340.96     20.15 o 
   7   2  -9       23.73       26.66     15.60 o 
   8   2  -9     1093.38     1101.89     35.30 o 
   9   2  -9     1674.61     1646.19     43.64 o 
  15   2  -9       44.69       39.39     28.49 o 
  16   2  -9       11.83       -7.21     25.32 o 
  17   2  -9       22.43       17.51     31.95 o 
  18   2  -9       55.82       22.99     34.43 o 
  19   2  -9       37.20       -3.38     36.58 o 
   1   3  -9     1969.44     1957.11     20.45 o 
   2   3  -9      912.58      892.74     17.30 o 
   3   3  -9      532.21      555.32     18.41 o 
   4   3  -9       66.38       60.39     12.19 o 
   5   3  -9       60.92       55.91     13.53 o 
   6   3  -9      280.08      265.69     19.12 o 
   7   3  -9      543.68      522.77     25.28 o 
   8   3  -9     1602.93     1599.41     41.23 o 
   9   3  -9       19.30       25.31     19.89 o 
  10   3  -9      615.35      658.23     33.58 o 
  11   3  -9      828.07      864.41     38.26 o 
  12   3  -9       24.90       21.42     22.33 o 
  13   3  -9        4.51       -5.00     22.51 o 
  14   3  -9      111.95      105.45     27.92 o 
  15   3  -9       74.12       67.72     30.80 o 
  16   3  -9       74.75       87.82     28.70 o 
  17   3  -9       56.33       50.26     33.48 o 
  18   3  -9       23.67      -11.50     28.14 o 
  19   3  -9      151.35      149.56     36.95 o 
   1   4  -9      559.56      527.05     14.58 o 
   2   4  -9       75.50       66.96      8.24 o 
   3   4  -9      217.57      197.21      9.78 o 
   4   4  -9       16.05       21.65     11.99 o 
   5   4  -9      325.75      284.37     18.49 o 
   6   4  -9      248.87      242.54     19.63 o 
   7   4  -9      605.44      565.42     26.91 o 
   8   4  -9       80.13       60.43     18.97 o 
   9   4  -9      535.27      499.64     29.24 o 
  10   4  -9      643.43      624.52     33.10 o 
  11   4  -9      296.76      253.84     27.13 o 
  12   4  -9       32.34       22.14     22.37 o 
  13   4  -9      383.70      369.33     31.93 o 
  14   4  -9       76.19      101.60     29.15 o 
  15   4  -9        7.44        4.65     27.68 o 
  16   4  -9       90.66       68.67     28.47 o 
  17   4  -9      115.69      152.85     33.71 o 
  18   4  -9        8.99       21.21     33.05 o 
   1   5  -9     1072.63      991.24     21.81 o 
   2   5  -9      906.24      887.39     20.70 o 
   3   5  -9      275.95      271.51     13.75 o 
   4   5  -9      104.67      104.22      9.04 o 
   5   5  -9      449.67      485.69     23.50 o 
   6   5  -9     1020.54      938.41     31.68 o 
   7   5  -9      445.84      399.15     24.97 o 
   8   5  -9      975.79      916.33     35.30 o 
   9   5  -9      128.39      127.44     23.82 o 
  10   5  -9       76.14       70.14     20.80 o 
  11   5  -9      124.00       94.52     23.22 o 
  12   5  -9       61.39       39.92     22.79 o 
  13   5  -9      171.57      182.56     30.29 o 
  14   5  -9      103.09      109.15     27.18 o 
  15   5  -9       39.50       59.55     27.31 o 
  16   5  -9      203.11      167.02     32.04 o 
  17   5  -9        6.57        4.43     26.97 o 
  18   5  -9       53.66       56.91     36.04 o 
   1   6  -9      705.86      658.30     20.77 o 
   2   6  -9      715.88      698.16     21.54 o 
   3   6  -9      335.43      336.05     16.49 o 
   4   6  -9      529.20      487.24     19.51 o 
   5   6  -9      483.32      477.46     24.92 o 
   6   6  -9     1598.39     1589.63     40.92 o 
   7   6  -9      291.32      282.45     25.04 o 
   8   6  -9      538.01      511.04     29.60 o 
   9   6  -9      190.39      161.67     23.16 o 
  10   6  -9       90.40       92.70     22.38 o 
  11   6  -9       74.49       75.10     25.18 o 
  12   6  -9      159.41      143.50     28.38 o 
  13   6  -9       46.27       46.63     25.77 o 
  14   6  -9      252.87      262.56     33.53 o 
  15   6  -9       41.49       30.73     26.52 o 
  16   6  -9      167.20      208.97     33.93 o 
  17   6  -9       12.78       33.65     30.19 o 
  18   6  -9       46.21      111.22     32.50 o 
   6   7  -9      460.13      423.72     26.96 o 
   7   7  -9       53.83       35.14     20.78 o 
   8   7  -9      207.63      220.28     24.67 o 
   9   7  -9      460.31      444.63     31.98 o 
  10   7  -9       67.77       61.63     23.36 o 
  11   7  -9       41.93       49.53     23.64 o 
  12   7  -9      224.12      242.86     28.69 o 
  13   7  -9       35.39       24.20     24.80 o 
  14   7  -9       82.80      108.80     32.73 o 
  15   7  -9      189.51      143.79     30.05 o 
  16   7  -9       99.84       88.11     33.57 o 
  17   7  -9      228.95      253.55     39.97 o 
   7   8  -9       45.50       50.81     19.66 o 
   8   8  -9      294.58      284.75     27.91 o 
   9   8  -9      726.19      633.28     34.67 o 
  10   8  -9       86.94       88.86     23.72 o 
  11   8  -9       16.68        8.67     26.20 o 
  12   8  -9       15.34       22.16     25.89 o 
  13   8  -9      264.35      297.95     35.48 o 
  14   8  -9      194.33      170.70     34.08 o 
  15   8  -9       34.16       20.50     26.88 o 
  16   8  -9       10.46       23.63     34.44 o 
  17   8  -9        2.88       10.36     33.98 o 
   9   9  -9       15.92       32.49     23.89 o 
  10   9  -9      669.09      680.05     40.16 o 
  11   9  -9       12.06       10.45     25.12 o 
  12   9  -9      115.70      127.00     32.09 o 
  13   9  -9       57.17       58.36     29.12 o 
  14   9  -9       38.84       42.07     32.31 o 
  15   9  -9       66.98       89.12     33.85 o 
  16   9  -9      121.08      139.00     37.60 o 
  11  10  -9       33.79       44.80     28.63 o 
  12  10  -9      167.86      160.67     33.12 o 
  13  10  -9       60.43       98.00     30.10 o 
  14  10  -9       46.31       74.27     31.06 o 
  15  10  -9       38.21       24.84     35.43 o 
  13  11  -9       22.52       28.29     27.94 o 
  14  11  -9      100.94      102.80     30.76 o 
   1   1  -8     1472.57     1472.75     17.93 o 
   2   1  -8      919.32      901.17     17.39 o 
   2   2  -8      257.89      290.83     12.09 o 
   3   2  -8      490.59      494.77     16.58 o 
   4   2  -8     1571.85     1705.74     30.36 o 
   5   2  -8      134.24      126.13     13.88 o 
   6   2  -8      802.83      829.39     26.64 o 
   7   2  -8      599.93      609.85     25.92 o 
  17   2  -8      245.94      206.97     37.79 o 
  18   2  -8      248.65      250.26     39.87 o 
  19   2  -8       13.80       35.28     35.36 o 
   1   3  -8      722.89      753.01     14.02 o 
   2   3  -8      834.40      870.73     11.86 o 
   3   3  -8      261.99      259.48     14.87 o 
   4   3  -8      125.70      144.69      9.52 o 
   5   3  -8      186.07      176.31     15.19 o 
   6   3  -8      283.23      280.53     19.20 o 
   7   3  -8      742.08      711.50     27.78 o 
   8   3  -8     2448.70     2288.98     47.65 o 
   9   3  -8       27.98       24.87     19.52 o 
  10   3  -8      153.61      130.32     22.39 o 
  11   3  -8      146.35      107.89     22.67 o 
  12   3  -8       21.50       11.98     20.88 o 
  13   3  -8       90.96      102.10     25.24 o 
  14   3  -8       49.35       42.32     23.92 o 
  15   3  -8      191.53      183.29     31.61 o 
  16   3  -8      105.16      102.81     30.99 o 
  17   3  -8      256.99      270.67     39.00 o 
  18   3  -8      389.38      404.20     38.82 o 
  19   3  -8       53.64       55.39     33.25 o 
   1   4  -8     2220.31     2123.64     26.91 o 
   2   4  -8     1588.27     1532.38     23.08 o 
   3   4  -8      520.28      552.06     12.16 o 
   4   4  -8       24.98       30.76     11.49 o 
   5   4  -8      231.76      228.53     14.39 o 
   6   4  -8      239.28      253.63     19.35 o 
   7   4  -8      451.19      430.51     24.64 o 
   8   4  -8      513.79      465.74     26.93 o 
   9   4  -8      272.06      289.25     26.12 o 
  10   4  -8      242.42      211.07     25.10 o 
  11   4  -8      382.92      343.10     30.06 o 
  12   4  -8      212.42      192.96     26.46 o 
  13   4  -8      237.79      245.25     30.99 o 
  14   4  -8       48.27       37.83     27.03 o 
  15   4  -8      322.08      318.40     36.97 o 
  16   4  -8       42.73       37.05     28.75 o 
  17   4  -8       29.13       14.94     31.86 o 
  18   4  -8       37.08       47.74     32.45 o 
  19   4  -8        2.91       -2.81     37.87 o 
   1   5  -8        5.60        0.26      7.60 o 
   2   5  -8      398.89      372.08     14.84 o 
   3   5  -8      254.98      220.50     12.65 o 
   4   5  -8      252.31      246.33     11.09 o 
   5   5  -8      762.22      747.40     27.18 o 
   6   5  -8        6.47       -1.96      8.46 o 
   7   5  -8     1191.22     1176.76     36.19 o 
   8   5  -8      419.32      401.07     26.02 o 
   9   5  -8       54.08       43.04     19.25 o 
  10   5  -8       86.09       66.82     22.15 o 
  11   5  -8        0.51        0.43     10.21 o 
  12   5  -8      341.23      333.64     14.89 o 
  13   5  -8      212.36      225.40     30.11 o 
  14   5  -8       14.09       22.11     23.46 o 
  15   5  -8       41.26       34.15     28.15 o 
  16   5  -8      101.25      147.45     31.25 o 
  17   5  -8      147.86      164.15     31.79 o 
  18   5  -8      142.46      216.11     40.78 o 
   1   6  -8      429.89      409.21     17.44 o 
   2   6  -8      737.11      727.69     21.74 o 
   3   6  -8      196.64      180.43     14.15 o 
   4   6  -8       70.95       76.46      9.53 o 
   5   6  -8      526.68      548.21     25.45 o 
   6   6  -8      253.61      252.05     21.94 o 
   7   6  -8      623.69      570.62     16.70 o 
   8   6  -8      749.85      749.95     33.62 o 
   9   6  -8       18.25       16.61     11.15 o 
  10   6  -8      181.85      165.16     13.72 o 
  11   6  -8      129.67      139.55     31.70 o 
  12   6  -8       18.90        5.37     11.54 o 
  13   6  -8      128.79      160.64     29.53 o 
  14   6  -8       36.06       35.03     26.58 o 
  15   6  -8       41.72       60.44     25.90 o 
  16   6  -8      302.56      341.23     37.09 o 
  17   6  -8      107.40      134.62     30.20 o 
  18   6  -8       87.57       63.19     33.04 o 
   6   7  -8       17.71       -0.58     18.52 o 
   7   7  -8       91.87       82.22     20.19 o 
   8   7  -8      734.55      674.71     37.29 o 
   9   7  -8      523.23      519.50     19.72 o 
  10   7  -8      176.01      180.07     15.68 o 
  11   7  -8      127.03      113.79     14.68 o 
  12   7  -8      279.11      274.01     16.98 o 
  13   7  -8      253.94      247.26     30.10 o 
  14   7  -8       63.21       70.30     30.60 o 
  15   7  -8       81.51      101.37     29.40 o 
  16   7  -8      165.73      192.26     33.45 o 
  17   7  -8       17.16       14.09     32.03 o 
  18   7  -8      142.17      142.69     35.51 o 
   7   8  -8      332.09      298.98     25.80 o 
   8   8  -8       39.51       35.10     13.74 o 
   9   8  -8      103.39      102.28     15.05 o 
  10   8  -8      252.01      258.32     17.96 o 
  11   8  -8       71.78       81.17     15.49 o 
  12   8  -8       68.25       60.11     15.10 o 
  13   8  -8        1.97       -7.95     29.09 o 
  14   8  -8       66.08       68.28     32.11 o 
  15   8  -8       19.62       20.16     26.96 o 
  16   8  -8      173.50      178.11     37.00 o 
  17   8  -8       81.98       84.08     37.55 o 
   7   9  -8      128.53      173.84     23.69 o 
   8   9  -8       67.40       83.15     15.51 o 
   9   9  -8      148.21      132.68     17.07 o 
  10   9  -8      113.83      126.77     17.67 o 
  11   9  -8       83.86      105.67     16.54 o 
  12   9  -8      170.79      161.90     21.32 o 
  13   9  -8      116.47      109.11     32.61 o 
  14   9  -8      434.43      453.79     43.24 o 
  15   9  -8       24.22       51.12     28.43 o 
  16   9  -8       95.50      131.26     37.63 o 
   7  10  -8       33.88       43.67     21.77 o 
   8  10  -8        8.86        3.97     20.49 o 
   9  10  -8      540.37      530.53     32.09 o 
  10  10  -8       64.93       70.40     17.34 o 
  11  10  -8      324.70      354.05     29.21 o 
  12  10  -8      111.37      119.63     18.87 o 
  13  10  -8       46.99       77.38     31.79 o 
  14  10  -8       62.98       54.86     33.47 o 
  15  10  -8       29.29       49.55     33.52 o 
  16  10  -8       43.90       52.91     33.78 o 
   8  11  -8      152.39      159.50     25.66 o 
   9  11  -8      108.67      147.65     26.85 o 
  10  11  -8       34.99       43.27     22.86 o 
  11  11  -8       25.95       -3.21     23.40 o 
  12  11  -8      241.57      313.36     30.45 o 
  13  11  -8        5.85        5.88     28.14 o 
  14  11  -8      245.49      226.65     35.14 o 
  15  11  -8      169.55      149.59     40.06 o 
   8  12  -8       19.06       10.34     25.54 o 
   9  12  -8       48.00       49.72     26.49 o 
  10  12  -8       65.26       64.37     25.49 o 
  11  12  -8      124.44      113.25     27.27 o 
  12  12  -8      112.19      130.88     28.24 o 
   9  13  -8      194.43      200.63     31.97 o 
  10  13  -8       25.65       32.59     28.01 o 
  11  13  -8       34.49       22.20     26.12 o 
  12  13  -8       17.19       -0.89     27.13 o 
  10  14  -8       16.72       30.88     30.68 o 
  11  14  -8       53.42       89.99     29.84 o 
   1   1  -7     1127.28     1115.24     15.80 o 
   2   1  -7     4952.51     4999.68     38.04 o 
   3   1  -7     2867.27     2802.66     32.98 o 
   4   1  -7     2823.38     2941.06     41.52 o 
   1   2  -7      348.62      388.60      6.60 o 
   2   2  -7     1032.07     1095.14     19.88 o 
   3   2  -7     1452.60     1475.68     25.78 o 
   4   2  -7      784.04      784.68     28.97 o 
   5   2  -7      774.70      776.65     16.37 o 
   6   2  -7     1597.79     1682.60     35.18 o 
  18   2  -7      102.03      157.13     37.38 o 
  19   2  -7       69.08       82.26     39.01 o 
  20   2  -7       91.40      146.79     39.98 o 
   1   3  -7       78.53       72.07      6.82 o 
   2   3  -7     1770.67     1774.95     16.73 o 
   3   3  -7      999.48      981.20     11.69 o 
   4   3  -7     1232.43     1249.74     33.67 o 
   5   3  -7      171.45      160.91     18.30 o 
   6   3  -7      870.38      826.68     20.47 o 
   7   3  -7      179.18      181.23     17.32 o 
   8   3  -7      716.81      749.92     30.05 o 
   9   3  -7      263.48      259.66     22.85 o 
  10   3  -7      441.29      427.52     32.57 o 
  11   3  -7      109.13       94.05      8.38 o 
  12   3  -7      125.18      112.33     17.13 o 
  13   3  -7       27.61       31.89     25.03 o 
  14   3  -7       34.86       32.55     23.22 o 
  15   3  -7       35.76       25.23     28.46 o 
  16   3  -7      616.06      630.30     42.95 o 
  17   3  -7        0.14       19.53     31.95 o 
  18   3  -7       60.42       57.49     30.62 o 
  19   3  -7      125.63       98.28     32.03 o 
   2   4  -7     2209.50     2173.89     27.82 o 
   3   4  -7      430.59      420.96     11.04 o 
   4   4  -7      393.90      446.43     19.43 o 
   5   4  -7      186.55      196.46     10.36 o 
   6   4  -7       10.23       11.85      7.83 o 
   7   4  -7      543.05      502.20     20.43 o 
   8   4  -7     1008.55     1011.19     59.78 o 
   9   4  -7      625.38      632.75     21.35 o 
  10   4  -7      216.92      231.11     12.16 o 
  11   4  -7       86.59       80.46     12.75 o 
  12   4  -7       32.43       15.48      8.98 o 
  13   4  -7      457.43      456.65     35.79 o 
  14   4  -7       10.72        7.76     27.64 o 
  15   4  -7       69.75       82.45     31.16 o 
  16   4  -7      205.04      175.98     31.14 o 
  17   4  -7      111.78       90.22     34.01 o 
  18   4  -7       23.03       31.50     29.74 o 
  19   4  -7       75.31       64.09     36.86 o 
   2   5  -7        1.49        0.80      8.41 o 
   3   5  -7      115.58      135.00      8.84 o 
   4   5  -7      733.73      737.65     15.89 o 
   5   5  -7      428.28      443.15     12.94 o 
   6   5  -7      197.07      189.66     13.55 o 
   7   5  -7       94.65       96.64      7.86 o 
   8   5  -7      771.64      755.33     18.80 o 
   9   5  -7      657.35      647.07     22.42 o 
  10   5  -7      712.00      711.10     22.15 o 
  11   5  -7      353.41      418.16     18.52 o 
  12   5  -7       73.03      101.31     33.57 o 
  13   5  -7       27.54       21.81     11.62 o 
  14   5  -7      396.00      423.75     34.11 o 
  15   5  -7      282.92      268.10     32.20 o 
  16   5  -7      164.37      180.09     31.53 o 
  17   5  -7      183.02      183.59     35.75 o 
  18   5  -7       41.42       33.69     34.25 o 
  19   5  -7      147.66      198.01     38.30 o 
   2   6  -7     1368.03     1334.10     28.18 o 
   3   6  -7      355.52      341.24     16.80 o 
   4   6  -7      121.79      124.68     10.22 o 
   5   6  -7       64.85       58.87     15.33 o 
   6   6  -7      629.81      631.79     14.55 o 
   7   6  -7      454.56      451.47     12.15 o 
   8   6  -7      491.90      479.23     13.01 o 
   9   6  -7      114.12      113.56     13.18 o 
  10   6  -7       71.33       72.47     12.34 o 
  11   6  -7        9.75        4.34     12.16 o 
  12   6  -7      596.30      579.27     41.40 o 
  13   6  -7      210.96      252.82     46.82 o 
  14   6  -7      175.11      146.75     32.07 o 
  15   6  -7       58.98       43.34     26.62 o 
  16   6  -7       79.33       81.21     26.97 o 
  17   6  -7      129.36      133.48     32.88 o 
  18   6  -7       58.54       84.73     36.25 o 
   5   7  -7      241.20      232.80     15.10 o 
   6   7  -7       48.91       44.98     12.70 o 
   7   7  -7       93.64       90.38      8.04 o 
   8   7  -7      748.69      706.87     14.81 o 
   9   7  -7      133.37      142.21     15.10 o 
  10   7  -7      189.74      180.08     15.55 o 
  11   7  -7      605.13      564.98     21.14 o 
  12   7  -7      395.80      370.03     19.02 o 
  13   7  -7      693.64      730.59     23.69 o 
  14   7  -7      216.65      255.61     33.86 o 
  15   7  -7      483.93      514.21     40.14 o 
  16   7  -7       98.50       79.27     26.42 o 
  17   7  -7       24.48       12.14     26.44 o 
  18   7  -7       40.29       35.84     30.82 o 
   5   8  -7      774.72      740.42     30.42 o 
   6   8  -7      187.65      211.20     21.23 o 
   7   8  -7     1678.87     1595.13     44.36 o 
   8   8  -7      195.21      179.01     16.23 o 
   9   8  -7      483.50      428.34     19.49 o 
  10   8  -7      161.10      152.36     16.73 o 
  11   8  -7       18.11       14.17     14.55 o 
  12   8  -7       59.55       80.50     15.68 o 
  13   8  -7      435.01      444.17     27.91 o 
  14   8  -7       19.25       19.15     27.13 o 
  15   8  -7       75.76       59.00     31.30 o 
  16   8  -7       31.94       23.00     27.49 o 
  17   8  -7      105.41      115.25     34.17 o 
   5   9  -7      418.95      421.06     26.95 o 
   6   9  -7      190.75      198.37     23.14 o 
   7   9  -7      417.74      374.50     27.13 o 
   8   9  -7      219.65      223.50     22.53 o 
   9   9  -7       46.00       48.50     16.09 o 
  10   9  -7      225.88      239.21     19.01 o 
  11   9  -7        9.58        8.46     14.59 o 
  12   9  -7      239.72      263.65     20.44 o 
  13   9  -7      430.70      423.71     22.98 o 
  14   9  -7       19.95       15.93     27.53 o 
  15   9  -7      131.67      131.53     34.79 o 
  16   9  -7      162.21      168.88     35.94 o 
  17   9  -7       55.12       65.85     37.07 o 
   5  10  -7      107.66       94.35     23.68 o 
   6  10  -7      241.61      198.88     25.89 o 
   7  10  -7      232.89      218.27     25.06 o 
   8  10  -7      226.60      220.65     25.82 o 
   9  10  -7      107.42       98.38     22.82 o 
  10  10  -7      182.72      190.65     19.52 o 
  11  10  -7      308.80      366.87     45.04 o 
  12  10  -7      103.47       85.25     18.26 o 
  13  10  -7       69.71       87.60     18.74 o 
  14  10  -7        7.99       14.44     31.05 o 
  15  10  -7       86.69      103.76     30.58 o 
  16  10  -7       44.60       75.14     35.99 o 
   5  11  -7       83.82       97.06     24.88 o 
   6  11  -7      198.18      202.31     25.57 o 
   7  11  -7      169.21      143.73     27.34 o 
   8  11  -7      175.01      161.54     26.13 o 
   9  11  -7       23.75       15.36     21.55 o 
  10  11  -7       67.46       51.45     23.58 o 
  11  11  -7      250.87      299.33     29.89 o 
  12  11  -7      173.79      184.43     22.12 o 
  13  11  -7      196.80      221.30     22.83 o 
  14  11  -7      323.36      397.55     43.16 o 
  15  11  -7       29.67       13.70     31.75 o 
   5  12  -7      202.14      182.32     28.49 o 
   6  12  -7       16.46       13.83     24.78 o 
   7  12  -7      304.62      265.55     32.01 o 
   8  12  -7       63.16       50.60     24.17 o 
   9  12  -7        7.33        6.43     24.26 o 
  10  12  -7       84.91       99.28     28.47 o 
  11  12  -7       15.25       11.68     23.60 o 
  12  12  -7       27.47       37.73     24.89 o 
  13  12  -7       73.98       60.52     26.72 o 
   6  13  -7      172.75      168.22     31.42 o 
   7  13  -7       88.11       99.66     31.04 o 
   8  13  -7        5.69      -12.05     27.48 o 
   9  13  -7       27.22       38.57     27.91 o 
  10  13  -7       42.15       40.18     28.63 o 
  11  13  -7       28.09       30.64     25.60 o 
  12  13  -7       14.96       10.20     27.40 o 
   6  14  -7      119.44      120.28     31.62 o 
   7  14  -7      537.77      639.72     44.15 o 
   8  14  -7      109.80      158.08     34.11 o 
   9  14  -7      176.30      203.51     35.76 o 
  10  14  -7       34.21       35.77     29.02 o 
  11  14  -7       60.19       47.27     32.81 o 
  12  14  -7       86.17       80.39     30.41 o 
   7  15  -7      215.80      283.45     37.24 o 
   8  15  -7      153.59      181.38     34.45 o 
   9  15  -7       89.53       93.78     30.73 o 
  10  15  -7       75.41      106.66     34.82 o 
  11  15  -7      109.70      123.66     32.99 o 
  12  15  -7       45.67       59.71     35.20 o 
   9  16  -7      316.56      428.26     43.53 o 
   1   1  -6      698.89      701.69     12.57 o 
   2   1  -6      510.75      562.64     13.86 o 
   4   1  -6     1848.35     2035.84     33.00 o 
   5   1  -6     1200.24     1163.63     26.55 o 
  10   1  -6       69.32       62.50      3.78 o 
  11   1  -6      151.94      120.15      5.18 o 
  12   1  -6      361.73      335.17      7.78 o 
   1   2  -6       35.56       28.47      3.56 o 
   2   2  -6     4057.63     4030.50     41.46 o 
   3   2  -6     4007.69     4284.12     43.21 o 
   4   2  -6     3190.55     3465.71     40.45 o 
   5   2  -6     4371.76     4489.76     34.70 o 
   6   2  -6      996.69     1043.37     25.94 o 
   8   2  -6      385.67      396.18     11.08 o 
   9   2  -6      371.91      342.04     10.72 o 
  10   2  -6      239.52      229.31      9.74 o 
  11   2  -6     2822.68     2788.31     27.82 o 
  12   2  -6       27.54       43.86      7.55 o 
  13   2  -6      853.36      840.37     17.00 o 
  19   2  -6      117.62      155.19     37.60 o 
  20   2  -6      142.29      148.36     37.18 o 
   2   3  -6     2473.27     2351.64     20.63 o 
   3   3  -6      350.84      387.76      7.98 o 
   4   3  -6       36.60       44.62      7.07 o 
   5   3  -6      216.67      208.24     10.16 o 
   6   3  -6     3026.19     3018.69     33.85 o 
   7   3  -6      227.63      249.64     10.09 o 
   8   3  -6      452.82      419.31     12.03 o 
   9   3  -6      483.06      516.24     15.35 o 
  10   3  -6      213.70      223.06     11.03 o 
  11   3  -6      106.33       97.01      9.42 o 
  12   3  -6      479.39      517.80     14.90 o 
  13   3  -6       67.20       53.69      9.07 o 
  14   3  -6       60.27       49.90     22.35 o 
  15   3  -6      188.48      198.32     33.07 o 
  16   3  -6      196.35      188.79     29.08 o 
  17   3  -6      418.09      481.09     42.59 o 
  18   3  -6        9.71       37.91     34.11 o 
  19   3  -6        4.71        2.99     31.25 o 
  20   3  -6       52.23       34.79     33.84 o 
   2   4  -6     1010.42     1030.76     27.23 o 
   3   4  -6      642.13      650.72     13.21 o 
   4   4  -6     1145.61     1211.97     17.19 o 
   5   4  -6       44.89       56.64      8.06 o 
   6   4  -6     1228.57     1256.67     15.64 o 
   7   4  -6      285.84      282.24      9.22 o 
   8   4  -6      240.17      231.56     11.61 o 
   9   4  -6      348.89      357.17     13.66 o 
  10   4  -6      214.65      210.30     13.40 o 
  11   4  -6      804.44      760.87     25.54 o 
  12   4  -6      187.63      194.91     12.75 o 
  13   4  -6      158.60      128.21     14.82 o 
  14   4  -6       58.39       63.13     27.08 o 
  15   4  -6      156.42      170.19     30.02 o 
  16   4  -6       26.66       31.05     26.62 o 
  17   4  -6       59.13       42.08     31.79 o 
  18   4  -6       65.99       56.84     33.08 o 
  19   4  -6       30.32       57.60     29.12 o 
   2   5  -6      837.48      850.98     20.85 o 
   3   5  -6      827.95      832.53     16.00 o 
   4   5  -6      476.78      500.75     14.63 o 
   5   5  -6     1610.40     1639.26     22.00 o 
   6   5  -6      326.48      326.91      9.73 o 
   7   5  -6      841.12      860.58     14.41 o 
   8   5  -6       70.47       87.90     11.41 o 
   9   5  -6      281.83      266.28     14.08 o 
  10   5  -6      500.03      479.54     27.92 o 
  11   5  -6        0.73        3.17     10.27 o 
  12   5  -6      114.25      100.96     12.21 o 
  13   5  -6       81.62       71.07     12.52 o 
  14   5  -6      278.99      276.03     15.87 o 
  15   5  -6      225.05      226.87     31.42 o 
  16   5  -6      224.00      220.66     35.63 o 
  17   5  -6        4.88       22.18     31.96 o 
  18   5  -6      115.54       90.83     30.48 o 
  19   5  -6      130.88      153.82     38.40 o 
   2   6  -6     1162.95     1198.99     26.65 o 
   3   6  -6     1543.56     1611.55     31.13 o 
   4   6  -6     1024.03     1058.51     20.82 o 
   5   6  -6      155.19      167.16     12.01 o 
   6   6  -6      947.13      928.90     14.22 o 
   7   6  -6       33.31       24.78      6.78 o 
   8   6  -6     1584.31     1528.84     19.64 o 
   9   6  -6      120.96      113.34      9.70 o 
  10   6  -6      460.84      412.78     17.11 o 
  11   6  -6       16.95       31.93     12.47 o 
  12   6  -6       91.00       81.29     13.46 o 
  13   6  -6      118.03      107.95     13.63 o 
  14   6  -6      153.34      168.31     23.12 o 
  15   6  -6        9.95        7.59     29.78 o 
  16   6  -6      204.23      209.50     35.26 o 
  17   6  -6       77.59       79.99     35.11 o 
  18   6  -6       18.35       30.63     30.41 o 
  19   6  -6       23.22       32.43     32.99 o 
   3   7  -6      218.57      201.92     18.34 o 
   4   7  -6      244.07      266.92     21.08 o 
   5   7  -6      437.59      432.85     16.80 o 
   6   7  -6      178.32      175.24     13.92 o 
   7   7  -6      527.29      510.42     11.71 o 
   8   7  -6      116.78      117.11      8.50 o 
   9   7  -6      207.54      197.29     15.62 o 
  10   7  -6      145.33      143.32     14.59 o 
  11   7  -6      114.06      104.63     15.16 o 
  12   7  -6       42.42       55.19     14.44 o 
  13   7  -6      752.67      759.07     24.64 o 
  14   7  -6      167.21      163.74     16.29 o 
  15   7  -6      185.97      163.27     34.51 o 
  16   7  -6       18.88       34.01     31.35 o 
  17   7  -6      123.76      155.95     37.23 o 
  18   7  -6       62.05      113.39     37.24 o 
   3   8  -6      607.11      634.02     28.36 o 
   4   8  -6      684.45      713.44     29.91 o 
   5   8  -6      491.85      466.91     26.05 o 
   6   8  -6       12.70       15.35     12.73 o 
   7   8  -6      143.98      125.69     14.60 o 
   8   8  -6       82.34      126.30     22.22 o 
   9   8  -6       25.34       43.84     22.37 o 
  10   8  -6      322.34      313.41     18.86 o 
  11   8  -6      946.16      923.73     58.96 o 
  12   8  -6      147.70      155.09     16.70 o 
  13   8  -6      117.76      136.25     16.64 o 
  14   8  -6       75.13       79.56     16.84 o 
  15   8  -6        0.13        5.47     27.96 o 
  16   8  -6       60.79       46.88     34.32 o 
  17   8  -6        4.71       20.11     33.43 o 
  18   8  -6      140.14      174.72     38.92 o 
   3   9  -6      117.52       92.49     19.94 o 
   4   9  -6      788.72      741.58     32.97 o 
   5   9  -6      139.72      152.48     21.81 o 
   6   9  -6       38.86       44.02     18.83 o 
   7   9  -6      150.27      128.23     21.62 o 
   8   9  -6      870.70      807.92     24.75 o 
   9   9  -6       14.63        6.03     14.24 o 
  10   9  -6       37.99       42.50     14.20 o 
  11   9  -6      156.85      176.80     18.29 o 
  12   9  -6      408.12      482.59     23.38 o 
  13   9  -6      136.81      161.24     31.46 o 
  14   9  -6      129.04      133.51     18.90 o 
  15   9  -6       77.06      117.42     33.24 o 
  16   9  -6      141.56      127.28     36.47 o 
  17   9  -6      111.34      109.40     31.04 o 
   3  10  -6      206.28      175.72     23.64 o 
   4  10  -6      664.23      656.21     33.07 o 
   5  10  -6      185.82      176.63     24.05 o 
   6  10  -6     1295.29     1196.07     41.40 o 
   7  10  -6      405.61      423.15     29.24 o 
   8  10  -6      957.81      960.97     38.39 o 
   9  10  -6        6.53       -5.97     21.06 o 
  10  10  -6       63.70       65.81     16.83 o 
  11  10  -6      237.89      234.42     21.09 o 
  12  10  -6       26.49       15.57     16.91 o 
  13  10  -6       46.58       48.48     17.50 o 
  14  10  -6      124.20      139.40     20.56 o 
  15  10  -6       92.98      106.39     35.71 o 
  16  10  -6       80.30       74.82     30.27 o 
   3  11  -6        8.38       13.56     24.13 o 
   4  11  -6      147.79      154.62     27.77 o 
   5  11  -6      702.78      660.42     36.27 o 
   6  11  -6      494.38      489.25     32.26 o 
   7  11  -6      704.30      705.67     36.76 o 
   8  11  -6       54.81       68.37     23.11 o 
   9  11  -6       99.11       63.34     23.36 o 
  10  11  -6       54.59       58.62     22.72 o 
  11  11  -6      149.98      161.75     26.62 o 
  12  11  -6       52.58       59.00     18.51 o 
  13  11  -6      255.78      294.65     22.67 o 
  14  11  -6        1.96       -8.42     18.28 o 
  15  11  -6        7.39      -11.25     31.64 o 
   3  12  -6       26.47       37.42     21.77 o 
   4  12  -6      151.15      151.49     26.22 o 
   5  12  -6      372.63      378.40     33.58 o 
   6  12  -6      175.82      151.66     26.57 o 
   7  12  -6        0.94        9.16     25.20 o 
   8  12  -6       26.03       36.43     24.80 o 
   9  12  -6      118.25      142.72     26.11 o 
  10  12  -6      251.20      274.05     31.77 o 
  11  12  -6      209.54      207.80     31.33 o 
  12  12  -6       28.35       24.40     24.24 o 
  13  12  -6       32.89       61.68     25.57 o 
  14  12  -6        2.20        4.69     25.55 o 
   3  13  -6      116.15      135.75     27.67 o 
   4  13  -6      119.14      158.90     27.35 o 
   5  13  -6      286.69      277.87     34.00 o 
   6  13  -6       50.66       34.45     24.56 o 
   7  13  -6       79.22      113.65     29.52 o 
   8  13  -6      269.39      300.90     35.81 o 
   9  13  -6       83.84       88.39     30.73 o 
  10  13  -6       16.28       31.77     26.42 o 
  11  13  -6      104.88       99.98     27.79 o 
  12  13  -6      105.76      163.96     30.74 o 
  13  13  -6       55.12       60.01     30.43 o 
   4  14  -6      188.57      204.02     30.89 o 
   5  14  -6       28.28       47.57     29.99 o 
   6  14  -6       64.49       51.09     29.32 o 
   7  14  -6       39.83       37.67     26.79 o 
   8  14  -6        6.81       13.33     26.57 o 
   9  14  -6      112.53      109.04     28.93 o 
  10  14  -6       16.88        0.49     30.63 o 
  11  14  -6       17.71       29.41     29.59 o 
  12  14  -6       49.26       60.68     32.43 o 
  13  14  -6       90.99       98.49     31.60 o 
   5  15  -6      101.01       93.13     29.30 o 
   6  15  -6      286.58      306.14     38.50 o 
   7  15  -6      226.18      317.20     39.39 o 
   8  15  -6       57.12       32.33     32.91 o 
   9  15  -6       15.40       34.00     33.10 o 
  10  15  -6       51.54       47.03     29.55 o 
  11  15  -6       14.56       59.35     34.12 o 
  12  15  -6        4.37       -3.75     29.58 o 
   6  16  -6       89.48       55.67     28.83 o 
   7  16  -6       73.25       84.24     31.11 o 
   8  16  -6       11.43       13.64     28.89 o 
   9  16  -6      129.88      219.45     41.95 o 
   1   1  -5     7962.72     7783.99     37.58 o 
   2   1  -5       33.46       35.22      7.21 o 
   5   1  -5     4418.92     4496.83     47.37 o 
   6   1  -5      130.81      139.93     12.51 o 
   7   1  -5       54.78       49.64      4.32 o 
   8   1  -5      144.36      129.16      5.88 o 
   9   1  -5      274.39      255.03      8.16 o 
  12   1  -5      238.23      249.21      6.73 o 
   1   2  -5      148.39      141.21      5.01 o 
   2   2  -5      430.38      465.19      6.93 o 
   3   2  -5       53.44       38.47      5.94 o 
   4   2  -5      823.24      883.33     14.94 o 
   5   2  -5     4193.65     4473.20     45.26 o 
   6   2  -5     1172.09     1248.66     14.87 o 
   7   2  -5      300.28      308.76      9.57 o 
   9   2  -5       68.41       60.76      7.61 o 
  19   2  -5      179.26      146.89     33.33 o 
  20   2  -5       43.25       60.22     34.85 o 
   2   3  -5      392.43      399.30     10.92 o 
   3   3  -5     1937.65     2071.05     15.73 o 
   4   3  -5     6501.66     6570.85     36.39 o 
   5   3  -5       56.50       61.79      5.65 o 
   6   3  -5      397.35      424.29      9.41 o 
   7   3  -5      262.07      272.03      8.64 o 
   8   3  -5      509.05      537.04     11.29 o 
   9   3  -5      246.90      248.38     20.52 o 
  10   3  -5     1719.57     1711.64     44.99 o 
  14   3  -5        6.03        5.53     24.86 o 
  15   3  -5       91.56       99.63     29.68 o 
  16   3  -5       22.22        3.37     28.93 o 
  17   3  -5      191.50      229.05     32.66 o 
  18   3  -5      145.49      184.99     34.76 o 
  19   3  -5       51.31       37.35     32.90 o 
  20   3  -5      275.58      291.27     42.67 o 
   2   4  -5      902.35      880.05     25.89 o 
   3   4  -5     5882.11     6083.83     67.73 o 
   4   4  -5      520.05      525.75     11.38 o 
   5   4  -5     1932.19     2042.64     17.96 o 
   6   4  -5     1274.79     1264.13     15.32 o 
   7   4  -5      709.52      740.91     12.76 o 
   8   4  -5      259.33      266.65      9.49 o 
   9   4  -5        5.30       11.60      9.17 o 
  10   4  -5      649.39      636.51     18.13 o 
  11   4  -5      254.21      257.12     27.70 o 
  12   4  -5       80.40       97.67     23.19 o 
  13   4  -5      597.25      589.54     34.35 o 
  14   4  -5      290.58      261.05     28.61 o 
  15   4  -5       39.33       33.07     26.50 o 
  16   4  -5      161.74      205.29     34.59 o 
  17   4  -5      222.84      213.87     31.88 o 
  18   4  -5        5.83       42.16     32.20 o 
  19   4  -5       30.27       45.06     34.91 o 
  20   4  -5       21.46        6.45     33.78 o 
   0   5  -5     8069.84     7951.26     63.68 o 
   2   5  -5      404.54      399.26     11.84 o 
   3   5  -5       49.51       53.51      6.36 o 
   4   5  -5      725.64      659.86      9.35 o 
   5   5  -5     1258.05     1201.93     15.70 o 
   6   5  -5      400.46      432.89     12.54 o 
   7   5  -5      205.40      186.74      8.50 o 
   8   5  -5     1244.54     1263.99     17.38 o 
   9   5  -5      285.61      304.78     11.11 o 
  10   5  -5      273.38      278.20     14.36 o 
  11   5  -5      703.03      690.85     19.82 o 
  12   5  -5      517.12      509.56     18.79 o 
  13   5  -5       61.10       51.96     23.94 o 
  14   5  -5      287.30      281.09     32.99 o 
  15   5  -5      557.81      617.45     41.89 o 
  16   5  -5      139.51      140.00     31.31 o 
  17   5  -5        6.62       10.91     26.44 o 
  18   5  -5       27.43       62.07     35.74 o 
  19   5  -5      108.04       85.95     30.78 o 
   1   6  -5      389.31      439.24     18.79 o 
   2   6  -5     1594.83     1537.66     22.33 o 
   3   6  -5     1414.09     1471.48     30.27 o 
   4   6  -5       25.63       29.52     11.18 o 
   5   6  -5      427.73      423.95      9.18 o 
   6   6  -5      408.42      390.70      9.59 o 
   7   6  -5       57.95       48.21      6.69 o 
   8   6  -5      701.14      643.12     13.33 o 
   9   6  -5      220.31      200.25      9.97 o 
  10   6  -5      363.84      382.75     25.50 o 
  11   6  -5      286.27      304.08     19.76 o 
  12   6  -5      191.84      195.29     15.92 o 
  13   6  -5       36.05       32.53     13.57 o 
  14   6  -5      516.82      528.66     22.00 o 
  15   6  -5       65.34       73.88     14.57 o 
  16   6  -5      175.97      170.91     29.39 o 
  17   6  -5      106.21       81.71     28.46 o 
  18   6  -5      116.06      122.60     36.56 o 
  19   6  -5       31.61       49.71     33.26 o 
   2   7  -5      543.69      584.61     24.88 o 
   3   7  -5      103.35      120.00     16.46 o 
   4   7  -5     1538.87     1606.09     36.60 o 
   5   7  -5     1305.70     1267.85     27.24 o 
   6   7  -5      674.10      659.58     10.56 o 
   7   7  -5      206.05      199.96      8.89 o 
   8   7  -5       50.90       59.79      7.39 o 
   9   7  -5      152.35      175.34      9.81 o 
  10   7  -5      358.78      370.33     18.15 o 
  11   7  -5      764.22      779.55     23.29 o 
  12   7  -5       87.83       70.71     17.63 o 
  13   7  -5       85.51       89.52     23.12 o 
  14   7  -5       75.28       77.45     16.23 o 
  15   7  -5      140.96      155.19     17.96 o 
  16   7  -5       31.45       60.03     25.44 o 
  17   7  -5       74.20       83.06     28.98 o 
  18   7  -5      134.36      120.80     34.14 o 
  19   7  -5      285.82      347.89     44.63 o 
   1   8  -5      240.24      274.43     22.37 o 
   2   8  -5     1818.54     1821.52     41.52 o 
   3   8  -5      189.95      182.07     19.28 o 
   4   8  -5     1167.63     1168.85     34.97 o 
   5   8  -5     1822.54     1817.18     42.26 o 
   6   8  -5        9.23        7.62     11.79 o 
   7   8  -5      779.05      754.01     37.45 o 
   8   8  -5      368.08      375.59      9.48 o 
   9   8  -5        5.83        0.43     12.49 o 
  10   8  -5      589.69      586.92     26.27 o 
  11   8  -5      583.82      586.20     22.97 o 
  12   8  -5      387.47      383.39     24.58 o 
  13   8  -5       27.68       35.11     16.01 o 
  14   8  -5       55.57       65.03     16.84 o 
  15   8  -5       34.40       33.40     16.94 o 
  16   8  -5       43.17       40.19     26.55 o 
  17   8  -5       81.28       48.13     29.48 o 
  18   8  -5       26.55       29.15     29.49 o 
   1   9  -5      148.39      147.77     19.99 o 
   2   9  -5      151.77      156.99     21.11 o 
   3   9  -5      124.70      109.38     21.25 o 
   4   9  -5      595.48      597.20     30.36 o 
   5   9  -5      143.10      157.81     23.21 o 
   6   9  -5      100.41      115.38     21.13 o 
   7   9  -5      255.35      244.54     24.33 o 
   8   9  -5        1.40        9.22     14.64 o 
   9   9  -5       49.25       35.15     15.29 o 
  10   9  -5      737.98      773.80     26.01 o 
  11   9  -5      132.65      128.51     17.04 o 
  12   9  -5      231.93      238.88     19.89 o 
  13   9  -5      181.78      225.82     20.18 o 
  14   9  -5      126.98      128.94     18.54 o 
  15   9  -5       43.00       29.50     17.25 o 
  16   9  -5        1.92       18.75     26.39 o 
  17   9  -5       25.79       32.21     33.62 o 
   1  10  -5       99.66       89.43     20.65 o 
   2  10  -5      536.20      506.80     32.28 o 
   3  10  -5      781.74      752.47     35.21 o 
   4  10  -5      257.51      255.79     27.19 o 
   5  10  -5      251.33      246.74     26.78 o 
   6  10  -5       69.43      100.99     23.58 o 
   7  10  -5     1156.89     1112.54     40.87 o 
   8  10  -5      160.60      169.00     23.65 o 
   9  10  -5      210.01      216.18     19.21 o 
  10  10  -5      119.36      155.24     17.78 o 
  11  10  -5       27.83       59.41     16.70 o 
  12  10  -5        8.11       26.32     15.96 o 
  13  10  -5      263.08      283.43     22.18 o 
  14  10  -5       40.40       56.72     17.50 o 
  15  10  -5       20.70       26.62     18.07 o 
  16  10  -5      110.46       94.03     33.80 o 
  17  10  -5        0.59        5.28     36.04 o 
   1  11  -5       12.50       11.21     23.51 o 
   2  11  -5       57.20       80.76     22.86 o 
   3  11  -5      980.51      904.22     39.81 o 
   4  11  -5       98.09       82.10     25.01 o 
   5  11  -5      768.63      734.65     37.85 o 
   6  11  -5      129.36      117.00     26.09 o 
   7  11  -5      275.57      262.95     26.82 o 
   8  11  -5       82.61       53.88     23.39 o 
   9  11  -5        4.99       13.18     23.94 o 
  10  11  -5       49.28      101.56     25.92 o 
  11  11  -5      106.08      154.47     27.06 o 
  12  11  -5      158.80      169.25     20.50 o 
  13  11  -5        6.58       18.79     18.05 o 
  14  11  -5       29.06       41.36     18.83 o 
  15  11  -5       20.29       17.18     26.53 o 
  16  11  -5      132.53      127.16     38.71 o 
   1  12  -5       60.99       52.47     23.17 o 
   2  12  -5      307.77      306.17     31.48 o 
   3  12  -5      108.03      107.77     27.37 o 
   4  12  -5       67.68       83.91     26.69 o 
   5  12  -5       16.76       20.94     24.72 o 
   6  12  -5       79.95       57.58     23.28 o 
   7  12  -5      157.00      174.67     28.79 o 
   8  12  -5      460.27      488.26     35.94 o 
   9  12  -5      149.09      137.11     27.41 o 
  10  12  -5       29.54       21.49     24.45 o 
  11  12  -5      116.37      140.82     29.51 o 
  12  12  -5      119.70      124.77     28.11 o 
  13  12  -5       61.88       68.32     28.07 o 
  14  12  -5       83.41       87.56     29.69 o 
  15  12  -5      188.81      219.96     38.68 o 
   2  13  -5      182.01      185.11     30.57 o 
   3  13  -5      120.00      123.94     29.55 o 
   4  13  -5      294.68      269.05     32.78 o 
   5  13  -5      175.57      159.75     26.44 o 
   6  13  -5      338.81      331.43     34.68 o 
   7  13  -5      123.06      111.42     27.50 o 
   8  13  -5       21.34       44.30     26.28 o 
   9  13  -5      501.91      584.38     39.04 o 
  10  13  -5        7.28       19.52     25.80 o 
  11  13  -5       66.15       84.00     30.04 o 
  12  13  -5      172.14      177.61     31.45 o 
  13  13  -5       15.66       22.10     29.20 o 
  14  13  -5      182.29      212.14     36.02 o 
   2  14  -5      260.96      299.24     35.86 o 
   3  14  -5       58.40       46.58     28.84 o 
   4  14  -5      127.03      110.52     26.85 o 
   5  14  -5      264.30      229.12     33.98 o 
   6  14  -5       56.35       44.69     24.81 o 
   7  14  -5      128.32      132.00     31.70 o 
   8  14  -5        1.98      -12.15     30.50 o 
   9  14  -5        9.87       -5.33     29.95 o 
  10  14  -5       27.55       44.12     28.91 o 
  11  14  -5       79.78       89.39     31.79 o 
  12  14  -5        8.85        0.73     28.33 o 
  13  14  -5       77.61      122.16     34.26 o 
  14  14  -5       10.13       -5.72     32.92 o 
   3  15  -5        5.43       -2.04     26.09 o 
   4  15  -5       81.50       63.33     32.07 o 
   5  15  -5      227.41      247.31     35.03 o 
   6  15  -5       10.63       39.73     31.49 o 
   7  15  -5        7.31        6.72     31.24 o 
   8  15  -5       45.41       61.21     31.50 o 
   9  15  -5       17.33       35.46     33.03 o 
  10  15  -5      144.12      166.94     35.32 o 
  11  15  -5       17.82       23.86     30.32 o 
  12  15  -5        8.78       18.98     31.53 o 
  13  15  -5       77.02      127.38     35.99 o 
   4  16  -5       27.39       10.19     31.24 o 
   5  16  -5      124.76      150.76     36.35 o 
   6  16  -5       54.35       57.91     29.28 o 
   7  16  -5       73.73       61.11     29.08 o 
   8  16  -5       21.43       36.69     29.41 o 
   9  16  -5        6.92       11.18     31.50 o 
  10  16  -5       57.12      101.73     39.97 o 
   5  17  -5      192.21      238.05     36.81 o 
   5   1  -4      158.72      149.08      6.12 o 
   6   1  -4     4529.14     4871.87     48.80 o 
   7   1  -4      429.31      399.04     17.89 o 
   1   2  -4      543.05      498.80      9.96 o 
   2   2  -4     1004.50     1111.49     15.09 o 
   3   2  -4     2211.87     2172.51     30.48 o 
   4   2  -4     1179.98     1138.09     29.94 o 
   5   2  -4     4510.69     4471.26     25.83 o 
   6   2  -4     2956.65     3211.38     27.01 o 
   7   2  -4      462.42      465.96     18.33 o 
   8   2  -4      103.05       99.96      4.77 o 
   9   2  -4      332.68      288.06      7.99 o 
  10   2  -4      426.62      396.00     16.53 o 
  11   2  -4     1727.00     1633.41     21.18 o 
  12   2  -4      937.32      919.61     20.70 o 
  13   2  -4      140.80      136.33     26.87 o 
  20   2  -4       13.62       22.25     31.77 o 
   2   3  -4     2457.19     2393.88     39.67 o 
   3   3  -4     1307.00     1329.85     40.55 o 
   4   3  -4     2102.86     2210.61     36.65 o 
   5   3  -4      484.74      520.13     10.94 o 
   6   3  -4     2833.39     3104.74     24.62 o 
   7   3  -4        2.06       10.75      7.67 o 
   8   3  -4      575.30      592.51     16.27 o 
   9   3  -4      390.69      414.05     18.93 o 
  10   3  -4      467.61      442.22     20.78 o 
  11   3  -4      387.98      377.75     17.16 o 
  12   3  -4      465.35      457.77     12.54 o 
  13   3  -4       90.30       58.45     26.94 o 
  14   3  -4      914.55      908.27     41.12 o 
  15   3  -4      455.44      485.25     33.95 o 
  16   3  -4      445.28      453.52     36.48 o 
  17   3  -4       33.59       46.09     31.48 o 
  18   3  -4      346.00      390.33     41.68 o 
  19   3  -4      105.80       85.65     34.06 o 
  20   3  -4       59.12       88.09     37.58 o 
   3   4  -4      741.11      771.00     15.65 o 
   4   4  -4     2881.04     3148.43     36.22 o 
   5   4  -4      193.52      162.19      7.49 o 
   6   4  -4      304.17      376.59     10.39 o 
   7   4  -4     1327.22     1294.08     15.89 o 
   8   4  -4      547.02      575.16     13.58 o 
   9   4  -4      296.17      313.25     23.93 o 
  10   4  -4       25.01       35.78      6.96 o 
  11   4  -4      605.18      627.50     13.48 o 
  12   4  -4      518.20      467.65     34.44 o 
  13   4  -4      169.34      195.40     20.63 o 
  14   4  -4      465.99      456.96     37.25 o 
  15   4  -4       83.33       70.24     19.22 o 
  16   4  -4      228.03      269.81     42.93 o 
  17   4  -4      128.50      140.02     33.36 o 
  18   4  -4       44.72       52.06     33.48 o 
  19   4  -4       25.01       15.62     28.34 o 
  20   4  -4       23.47       30.82     31.67 o 
   1   5  -4      988.14      996.76     22.44 o 
   2   5  -4     2054.88     2186.16     32.12 o 
   3   5  -4      215.09      248.93     10.40 o 
   4   5  -4     1568.34     1796.87     40.54 o 
   5   5  -4     1897.04     2017.76     26.47 o 
   6   5  -4      427.39      454.60      9.84 o 
   7   5  -4     1944.13     1932.80     26.19 o 
   8   5  -4       28.53       27.90      7.37 o 
   9   5  -4      747.33      706.22     15.44 o 
  10   5  -4      536.69      537.39     22.08 o 
  11   5  -4      132.30      149.78     17.57 o 
  12   5  -4      470.60      473.09     23.59 o 
  13   5  -4      496.33      475.82     24.66 o 
  14   5  -4       76.11       56.38     19.13 o 
  15   5  -4       25.87        6.29     18.92 o 
  16   5  -4        7.01       11.04     19.26 o 
  17   5  -4       93.72      118.31     33.18 o 
  18   5  -4      109.38      127.26     32.68 o 
  19   5  -4       14.00       -1.34     31.16 o 
  20   5  -4       79.91       79.31     38.05 o 
   1   6  -4      696.96      802.95     21.61 o 
   2   6  -4      171.66      186.31      9.44 o 
   3   6  -4     1636.35     1857.02     24.31 o 
   4   6  -4     2591.87     2537.60     40.97 o 
   5   6  -4      466.48      459.92     19.02 o 
   6   6  -4      969.25      932.04     11.58 o 
   7   6  -4      313.51      288.62      8.35 o 
   8   6  -4      377.27      380.91     10.01 o 
   9   6  -4      590.51      605.22     15.31 o 
  10   6  -4     1423.27     1370.93     21.61 o 
  11   6  -4       43.75       53.34     25.71 o 
  12   6  -4      447.55      435.84     22.12 o 
  13   6  -4      221.38      218.10     21.48 o 
  14   6  -4       72.89       78.71     18.84 o 
  15   6  -4       91.75       85.00     19.59 o 
  16   6  -4       35.24       51.02     20.85 o 
  17   6  -4       59.60       50.06     21.53 o 
  18   6  -4       33.16       42.66     28.33 o 
  19   6  -4       43.46       54.15     36.14 o 
   1   7  -4      126.61      134.89     12.07 o 
   3   7  -4      446.31      413.80     21.76 o 
   4   7  -4       17.63       35.20     14.07 o 
   5   7  -4      523.96      509.68     13.41 o 
   6   7  -4      396.53      370.07     11.73 o 
   7   7  -4      765.21      753.35     13.86 o 
   8   7  -4       25.51       28.73      6.09 o 
   9   7  -4      121.00      119.38      8.40 o 
  10   7  -4      188.53      177.55     10.00 o 
  11   7  -4      426.63      419.40     22.74 o 
  12   7  -4      164.83      143.56     18.79 o 
  13   7  -4       46.25       60.91     18.87 o 
  14   7  -4      115.77      123.79     19.94 o 
  15   7  -4       22.35       22.14     17.61 o 
  16   7  -4       29.11       24.73     20.74 o 
  17   7  -4       13.88       13.10     21.44 o 
  18   7  -4       78.18       98.49     31.19 o 
  19   7  -4      324.59      381.36     43.44 o 
   0   8  -4     1914.04     1858.79     32.45 o 
   1   8  -4      177.55      170.11     20.32 o 
   2   8  -4      531.08      518.62     25.27 o 
   3   8  -4      325.25      327.79     21.80 o 
   4   8  -4     3053.36     3010.22     51.78 o 
   5   8  -4      112.05       97.56     11.96 o 
   6   8  -4      449.84      407.09     14.01 o 
   7   8  -4     1068.76     1011.49     20.01 o 
   8   8  -4      153.95      161.08      6.80 o 
   9   8  -4       31.86       19.67     11.59 o 
  10   8  -4       98.18       85.11     12.50 o 
  11   8  -4     1537.70     1532.77     27.27 o 
  12   8  -4        1.31       11.29     12.58 o 
  13   8  -4      230.56      220.82     16.45 o 
  14   8  -4       42.48       54.91     14.81 o 
  15   8  -4       81.08       87.72     14.69 o 
  16   8  -4       47.74       35.71     20.06 o 
  17   8  -4       40.57       42.20     21.59 o 
  18   8  -4       16.39       -8.17     33.59 o 
   1   9  -4      273.20      251.00     23.62 o 
   2   9  -4      259.82      291.19     24.62 o 
   3   9  -4      858.90      868.60     33.79 o 
   4   9  -4     2048.47     1934.83     45.46 o 
   5   9  -4      422.85      468.62     28.68 o 
   6   9  -4      535.10      526.74     19.20 o 
   7   9  -4      860.74      810.32     22.76 o 
   8   9  -4      510.30      503.31     17.22 o 
   9   9  -4      320.25      329.38     16.03 o 
  10   9  -4      111.46      122.07     14.04 o 
  11   9  -4      358.74      355.13     17.39 o 
  12   9  -4      376.51      422.31     19.22 o 
  13   9  -4       36.73       49.16     13.98 o 
  14   9  -4      615.62      669.31     26.47 o 
  15   9  -4       76.12       73.97     16.17 o 
  16   9  -4       41.05       37.43     22.25 o 
  17   9  -4      193.61      208.08     39.68 o 
  18   9  -4       81.56      102.26     38.94 o 
   0  10  -4       57.75       36.93     18.36 o 
   1  10  -4      318.94      293.12     24.48 o 
   2  10  -4       54.37       35.54     20.63 o 
   3  10  -4     2368.30     2251.80     52.88 o 
   4  10  -4      596.51      538.44     31.45 o 
   5  10  -4      477.65      461.02     29.12 o 
   6  10  -4      169.47      163.85     22.91 o 
   7  10  -4      263.18      237.25     17.07 o 
   8  10  -4      176.13      156.49     16.58 o 
   9  10  -4      487.95      465.83     18.49 o 
  10  10  -4      331.71      339.43     17.23 o 
  11  10  -4      369.18      358.39     17.84 o 
  12  10  -4       24.08       16.79     14.03 o 
  13  10  -4      281.17      322.66     18.89 o 
  14  10  -4       70.15       52.08     15.74 o 
  15  10  -4        2.09        0.52     14.30 o 
  16  10  -4      117.57      141.19     23.51 o 
  17  10  -4       19.43       36.43     35.09 o 
   1  11  -4      914.61      856.62     38.57 o 
   2  11  -4     1279.23     1176.19     41.82 o 
   3  11  -4      128.18      126.16     25.88 o 
   4  11  -4      104.54       98.80     25.44 o 
   5  11  -4       27.21       24.79     24.06 o 
   6  11  -4     1353.01     1351.87     46.34 o 
   7  11  -4      625.80      647.26     34.84 o 
   8  11  -4      127.83      152.31     16.86 o 
   9  11  -4      126.08      139.50     17.57 o 
  10  11  -4       61.72       70.42     16.53 o 
  11  11  -4      167.08      165.77     19.30 o 
  12  11  -4      206.06      229.38     18.10 o 
  13  11  -4      367.57      381.34     20.69 o 
  14  11  -4      134.90      131.50     18.15 o 
  15  11  -4       80.13       90.90     21.09 o 
  16  11  -4        5.11       -3.54     34.50 o 
   0  12  -4      442.31      389.85     29.14 o 
   1  12  -4      415.10      386.43     33.96 o 
   2  12  -4      730.73      682.40     36.36 o 
   3  12  -4      499.14      498.31     33.10 o 
   4  12  -4      137.78      140.82     25.06 o 
   5  12  -4      121.48       99.17     23.22 o 
   6  12  -4      206.14      226.34     29.25 o 
   7  12  -4       47.23       45.80     24.03 o 
   8  12  -4       87.73       97.12     27.83 o 
   9  12  -4      130.63      124.38     28.50 o 
  10  12  -4      127.15      140.09     18.96 o 
  11  12  -4       78.78       79.19     18.32 o 
  12  12  -4       56.99       63.24     18.86 o 
  13  12  -4       85.46      101.81     27.60 o 
  14  12  -4      100.70       96.85     29.84 o 
  15  12  -4       62.26       72.05     24.90 o 
   1  13  -4      136.69      116.80     28.80 o 
   2  13  -4      356.88      358.62     33.55 o 
   3  13  -4      276.86      253.22     29.85 o 
   4  13  -4      166.77      178.38     29.54 o 
   5  13  -4       50.22       51.72     28.56 o 
   6  13  -4      105.61       97.03     25.06 o 
   7  13  -4        1.57      -18.25     27.20 o 
   8  13  -4      253.43      241.37     33.28 o 
   9  13  -4      134.41      141.85     30.55 o 
  10  13  -4       75.91       71.87     30.16 o 
  11  13  -4      135.45      134.97     29.70 o 
  12  13  -4       57.28       70.85     28.69 o 
  13  13  -4       77.82       91.66     28.49 o 
  14  13  -4       47.76       43.94     27.16 o 
  15  13  -4       52.31       75.70     30.33 o 
   1  14  -4       37.42       47.96     29.29 o 
   2  14  -4      165.56      153.24     31.87 o 
   3  14  -4       80.40       49.69     29.60 o 
   4  14  -4       21.57       22.13     26.32 o 
   5  14  -4       40.09       37.83     27.06 o 
   6  14  -4      295.35      313.01     35.07 o 
   7  14  -4      195.85      208.00     34.51 o 
   8  14  -4       41.44       80.03     30.66 o 
   9  14  -4      162.55      178.72     34.27 o 
  10  14  -4      113.04      142.38     34.85 o 
  11  14  -4      373.73      421.56     39.19 o 
  12  14  -4       49.56       65.55     33.57 o 
  13  14  -4      153.52      179.16     34.56 o 
  14  14  -4        6.43       18.58     29.44 o 
   1  15  -4      427.85      496.75     40.24 o 
   2  15  -4      160.32      188.09     32.19 o 
   3  15  -4      103.53       70.16     27.24 o 
   4  15  -4       67.07       88.55     32.08 o 
   5  15  -4       70.24       98.74     30.48 o 
   6  15  -4       67.96       64.34     33.06 o 
   7  15  -4       17.19       13.08     29.75 o 
   8  15  -4       89.72       95.97     31.68 o 
   9  15  -4       99.11      140.78     33.95 o 
  10  15  -4       10.45        8.54     32.91 o 
  11  15  -4       50.75       59.37     29.71 o 
  12  15  -4       57.28       87.49     35.48 o 
  13  15  -4      114.56      118.82     34.50 o 
   2  16  -4      119.94      102.33     32.30 o 
   3  16  -4       68.76       82.27     33.86 o 
   4  16  -4       29.56       55.97     27.26 o 
   5  16  -4      504.16      631.18     47.40 o 
   6  16  -4       28.90       37.95     32.66 o 
   7  16  -4       18.79       14.98     28.20 o 
   8  16  -4       22.71       32.87     31.47 o 
   9  16  -4      120.67      145.61     37.44 o 
  10  16  -4        0.83       -3.05     32.01 o 
   3  17  -4      150.62      173.64     34.71 o 
   4  17  -4       43.55       34.95     35.45 o 
   5  17  -4      447.94      534.15     47.88 o 
   6  17  -4       15.66       25.14     31.70 o 
   8   0  -3       86.17      159.22     18.29 o 
  10   0  -3      147.22      123.33     19.41 o 
  12   0  -3     1350.30     1338.48     43.25 o 
  14   0  -3      408.24      416.05     33.87 o 
   3   1  -3     1229.59     1318.65     13.41 o 
   4   1  -3     1312.60     1368.49     14.02 o 
   6   1  -3     4421.31     4961.46     53.24 o 
   7   1  -3      449.14      431.09     15.21 o 
   8   1  -3      226.34      256.57     20.37 o 
   9   1  -3      701.95      683.98     27.34 o 
  10   1  -3      175.85      170.63     20.81 o 
  11   1  -3      299.07      290.30     24.26 o 
  12   1  -3     1033.93     1084.12     41.10 o 
  13   1  -3      619.91      594.71     32.86 o 
  14   1  -3      206.80      178.24     29.16 o 
  15   1  -3      100.27      100.58     29.58 o 
  16   1  -3       81.62       91.54     30.89 o 
   1   2  -3      763.72      787.67     12.36 o 
   2   2  -3     6831.15     6893.08     36.92 o 
   3   2  -3     1019.18     1049.13     15.85 o 
   4   2  -3      550.64      576.42      9.40 o 
   5   2  -3     7231.02     7596.98     39.63 o 
   6   2  -3     1691.11     1744.91     61.78 o 
   7   2  -3     8652.17     8954.80     75.41 o 
   8   2  -3      324.42      353.03     23.93 o 
   9   2  -3      811.27      747.93     29.22 o 
  10   2  -3     1299.10     1329.33     37.90 o 
  11   2  -3      690.93      671.26     32.41 o 
  12   2  -3     1062.54      991.40     39.63 o 
  13   2  -3     1273.36     1272.14     45.67 o 
  14   2  -3      403.06      385.11     32.12 o 
  15   2  -3      328.43      289.21     29.95 o 
  16   2  -3       95.67       82.09     26.02 o 
  17   2  -3      159.67      161.99     28.58 o 
  20   2  -3       67.18       17.74     34.33 o 
  21   2  -3       22.10       48.91     36.66 o 
   2   3  -3      298.09      299.46      8.55 o 
   3   3  -3      567.11      666.79     26.50 o 
   4   3  -3      689.01      665.17     10.47 o 
   5   3  -3     2047.14     2183.23     21.28 o 
   6   3  -3     1360.38     1339.41     12.96 o 
   7   3  -3      371.15      395.46      8.34 o 
   8   3  -3      637.36      649.17     22.08 o 
   9   3  -3      608.52      627.18     14.36 o 
  10   3  -3      659.52      638.88     14.42 o 
  11   3  -3     1143.85     1118.28     36.62 o 
  12   3  -3      332.33      328.54     13.07 o 
  13   3  -3       67.16       72.60     24.42 o 
  14   3  -3      271.38      204.10     26.74 o 
  15   3  -3       15.38        3.95     22.86 o 
  16   3  -3      509.29      534.59     27.38 o 
  17   3  -3       55.16       43.76     18.99 o 
  18   3  -3       51.68       46.67     21.13 o 
  19   3  -3       12.48       10.52     28.99 o 
  20   3  -3        6.56       24.39     30.63 o 
   2   4  -3     2506.73     2594.40     31.26 o 
   3   4  -3     4091.42     4089.61     45.41 o 
   4   4  -3     2887.88     2913.09     43.09 o 
   5   4  -3     1273.11     1332.89     38.25 o 
   6   4  -3      730.43      779.09     14.40 o 
   7   4  -3     3425.07     3373.04     43.69 o 
   8   4  -3      628.69      630.14     11.26 o 
   9   4  -3      927.04      938.40     14.52 o 
  10   4  -3      260.59      248.10     13.98 o 
  11   4  -3     1012.16      943.60     17.05 o 
  12   4  -3       71.57       66.58      9.25 o 
  13   4  -3      122.23      109.23     18.36 o 
  14   4  -3      115.70      101.23     18.40 o 
  15   4  -3      112.65      130.36     19.87 o 
  16   4  -3       79.06       91.13     18.92 o 
  17   4  -3      276.76      270.76     25.30 o 
  18   4  -3      233.44      224.89     24.83 o 
  19   4  -3       70.43       87.48     40.69 o 
  20   4  -3       41.88       31.73     33.44 o 
   0   5  -3     1610.13     1401.62     23.53 o 
   1   5  -3      507.62      535.34     16.06 o 
   2   5  -3     4642.09     4955.10     33.41 o 
   3   5  -3      208.96      222.39      9.54 o 
   4   5  -3     1906.42     1831.55     27.74 o 
   5   5  -3      265.44      244.93      5.97 o 
   6   5  -3      927.87      990.64     16.36 o 
   7   5  -3     1102.54     1106.41     14.89 o 
   8   5  -3      202.68      218.16      7.27 o 
   9   5  -3      192.80      193.46      7.20 o 
  10   5  -3      886.89      887.50     24.69 o 
  11   5  -3     1088.33     1055.55     18.44 o 
  12   5  -3      617.80      597.80     24.76 o 
  13   5  -3      128.24      129.68     19.20 o 
  14   5  -3       48.91       45.16     16.84 o 
  15   5  -3       80.19       82.42     19.20 o 
  16   5  -3       92.05      100.35     22.82 o 
  17   5  -3       16.10       32.82     21.88 o 
  18   5  -3       30.03       27.55     19.42 o 
  19   5  -3       19.77       16.07     22.45 o 
  20   5  -3       48.38       40.50     35.80 o 
   1   6  -3     1075.64     1187.30     23.75 o 
   2   6  -3     7062.68     7397.24     99.62 o 
   3   6  -3      278.48      295.29      8.83 o 
   4   6  -3     1995.68     2118.34     52.14 o 
   5   6  -3      211.16      206.89     10.02 o 
   6   6  -3      699.63      674.68      9.72 o 
   7   6  -3      411.06      435.52     10.14 o 
   8   6  -3      376.04      369.59      9.77 o 
   9   6  -3       62.33       56.98      6.34 o 
  10   6  -3      285.70      291.52      9.00 o 
  11   6  -3      229.00      200.47     19.08 o 
  12   6  -3     1037.60     1007.39     35.96 o 
  13   6  -3       41.45       39.47     16.65 o 
  14   6  -3      397.03      379.62     24.28 o 
  15   6  -3       27.77       17.67     19.10 o 
  16   6  -3      166.24      181.52     24.29 o 
  17   6  -3      116.54      129.09     24.26 o 
  18   6  -3      378.68      462.81     31.11 o 
  19   6  -3       21.84       19.03     23.59 o 
   0   7  -3      313.26      324.53     13.95 o 
   1   7  -3     1623.36     1743.03     29.10 o 
   2   7  -3     1483.66     1634.39     29.81 o 
   3   7  -3       47.38       58.75      9.33 o 
   4   7  -3      103.92      103.03      8.55 o 
   5   7  -3     1679.56     1640.89     20.74 o 
   6   7  -3      987.37      967.33     17.67 o 
   7   7  -3      212.93      202.96      7.19 o 
   8   7  -3      107.46      100.58      7.19 o 
   9   7  -3      832.14      811.73     13.96 o 
  10   7  -3     1218.50     1177.76     22.78 o 
  11   7  -3     1820.30     1691.14     26.61 o 
  12   7  -3       28.22       31.87     18.08 o 
  13   7  -3      134.20      136.89     19.72 o 
  14   7  -3       79.57       72.07     18.90 o 
  15   7  -3      471.33      478.90     26.59 o 
  16   7  -3      107.61      106.55     26.29 o 
  17   7  -3      111.05      144.06     24.58 o 
  18   7  -3       67.30       44.49     22.14 o 
  19   7  -3       22.08       29.05     22.21 o 
   1   8  -3     1645.75     1691.93     30.11 o 
   2   8  -3      593.82      551.12     17.45 o 
   3   8  -3     1264.70     1283.50     31.93 o 
   4   8  -3      334.04      313.20     11.45 o 
   5   8  -3       43.91       52.76      9.08 o 
   6   8  -3      306.59      359.90     20.86 o 
   7   8  -3     1179.89     1103.31     17.88 o 
   8   8  -3      500.26      484.67      9.20 o 
   9   8  -3     1205.91     1193.46     22.01 o 
  10   8  -3      243.45      228.98     14.51 o 
  11   8  -3      175.22      190.57     14.29 o 
  12   8  -3       15.79       12.25     17.30 o 
  13   8  -3      536.49      547.61     41.60 o 
  14   8  -3      212.06      208.33     23.65 o 
  15   8  -3      169.69      158.02     21.63 o 
  16   8  -3       23.41       23.94     21.96 o 
  17   8  -3      255.20      311.36     28.79 o 
  18   8  -3       30.25       35.59     23.51 o 
   0   9  -3     1585.96     1651.23     24.10 o 
   1   9  -3      220.27      209.45     10.52 o 
   2   9  -3      268.35      248.14     15.97 o 
   3   9  -3      319.25      323.38     11.50 o 
   4   9  -3     2595.82     2564.42     27.00 o 
   5   9  -3      298.76      319.42     13.23 o 
   6   9  -3      609.85      589.43     16.65 o 
   7   9  -3      100.53      120.76     15.09 o 
   8   9  -3      229.68      234.87     14.72 o 
   9   9  -3      120.66      129.68     11.59 o 
  10   9  -3      180.54      187.86     12.72 o 
  11   9  -3      163.59      162.07     14.52 o 
  12   9  -3       14.44       19.45     18.06 o 
  13   9  -3      128.03      142.91     20.51 o 
  14   9  -3       13.42        8.45     18.37 o 
  15   9  -3       42.47       49.43     21.00 o 
  16   9  -3      307.96      359.05     27.62 o 
  17   9  -3       30.40       44.89     22.47 o 
  18   9  -3      178.20      181.95     26.77 o 
   1  10  -3      204.76      196.91     16.29 o 
   2  10  -3      276.22      264.64     17.46 o 
   3  10  -3      589.58      525.34     20.05 o 
   4  10  -3     3222.45     3030.10     69.63 o 
   5  10  -3     2131.14     2076.33     32.98 o 
   6  10  -3     1213.53     1183.12     22.17 o 
   7  10  -3     1739.32     1702.34     26.47 o 
   8  10  -3      616.80      579.28     18.70 o 
   9  10  -3       35.57       33.54     10.67 o 
  10  10  -3      426.78      417.47     15.31 o 
  11  10  -3       71.55       77.27     12.17 o 
  12  10  -3      193.27      194.69     16.27 o 
  13  10  -3       30.02       24.88     14.81 o 
  14  10  -3       24.36       44.10     15.52 o 
  15  10  -3       11.51        3.21     15.39 o 
  16  10  -3      137.65      171.44     19.98 o 
  17  10  -3       46.34       66.91     25.42 o 
   0  11  -3        4.10        5.98     19.77 o 
   1  11  -3      225.48      249.95     14.95 o 
   2  11  -3      541.84      529.33     23.48 o 
   3  11  -3      331.22      356.50     33.04 o 
   4  11  -3      213.03      184.21     11.97 o 
   5  11  -3      139.49      139.81     12.14 o 
   6  11  -3      100.43       99.87     12.21 o 
   7  11  -3      196.10      171.84     13.67 o 
   8  11  -3       67.47       46.89     12.81 o 
   9  11  -3      490.36      525.45     18.88 o 
  10  11  -3       91.04      100.28     14.61 o 
  11  11  -3      154.61      159.72     15.77 o 
  12  11  -3      210.62      214.01     17.14 o 
  13  11  -3      173.97      189.74     17.98 o 
  14  11  -3       26.27       37.09     16.75 o 
  15  11  -3      116.54      117.94     17.82 o 
  16  11  -3      116.87      138.99     19.60 o 
  17  11  -3       19.92       15.81     34.57 o 
   1  12  -3       67.49       51.93     16.78 o 
   2  12  -3      717.61      711.98     26.92 o 
   3  12  -3      838.22      811.33     32.79 o 
   4  12  -3      171.15      170.15     19.09 o 
   5  12  -3      746.75      719.80     18.70 o 
   6  12  -3       37.27       34.64     12.06 o 
   7  12  -3       87.56       74.10     12.83 o 
   8  12  -3       28.10       29.38     12.22 o 
   9  12  -3       87.28       84.24     14.03 o 
  10  12  -3      267.60      250.68     17.04 o 
  11  12  -3       74.95       77.30     17.54 o 
  12  12  -3      209.50      204.52     22.35 o 
  13  12  -3      119.52      114.13     19.87 o 
  14  12  -3        8.75       -2.49     18.75 o 
  15  12  -3       10.04        3.32     16.80 o 
  16  12  -3        5.29       -4.07     21.43 o 
   0  13  -3       45.17       17.98     23.99 o 
   1  13  -3       18.63       18.26     17.74 o 
   2  13  -3      110.51      116.51     24.96 o 
   3  13  -3      154.54      135.08     19.24 o 
   4  13  -3       12.39       15.31     15.99 o 
   5  13  -3      513.04      496.46     24.97 o 
   6  13  -3      151.12      155.57     20.78 o 
   7  13  -3        9.24       10.56     12.08 o 
   8  13  -3      102.09      104.28     13.82 o 
   9  13  -3      143.17      190.46     16.11 o 
  10  13  -3       46.32       57.38     17.11 o 
  11  13  -3       66.24       62.80     19.22 o 
  12  13  -3       12.28       23.47     18.18 o 
  13  13  -3      102.58      121.37     22.85 o 
  14  13  -3        1.61       -1.40     21.42 o 
  15  13  -3       52.50       55.53     21.03 o 
  16  13  -3       14.35       -1.30     20.97 o 
   1  14  -3      133.62      138.68     30.81 o 
   2  14  -3      178.95      150.02     31.16 o 
   3  14  -3        9.21        1.51     28.00 o 
   4  14  -3      186.89      170.16     31.66 o 
   5  14  -3      211.05      212.71     30.69 o 
   6  14  -3      105.95      113.06     31.23 o 
   7  14  -3      123.96      154.84     32.00 o 
   8  14  -3       70.02       85.04     28.90 o 
   9  14  -3      210.89      255.71     34.45 o 
  10  14  -3       25.13       20.85     30.38 o 
  11  14  -3      365.38      446.04     41.19 o 
  12  14  -3       15.49       25.65     19.75 o 
  13  14  -3       21.36       15.20     19.78 o 
  14  14  -3      122.96      150.46     33.25 o 
  15  14  -3      112.31      122.73     33.79 o 
   0  15  -3      488.60      442.48     37.74 o 
   1  15  -3      208.49      225.91     31.04 o 
   2  15  -3       20.07       20.98     25.33 o 
   3  15  -3      131.54      158.89     31.62 o 
   4  15  -3      137.90      177.24     35.04 o 
   5  15  -3        7.66       15.39     24.11 o 
   6  15  -3      101.94      143.23     33.91 o 
   7  15  -3      132.98      133.36     34.87 o 
   8  15  -3       31.68       29.96     29.68 o 
   9  15  -3      103.95       91.48     33.71 o 
  10  15  -3      119.39      131.12     36.47 o 
  11  15  -3       19.03       18.95     28.49 o 
  12  15  -3       82.74       84.34     35.92 o 
  13  15  -3        6.21      -12.78     32.46 o 
   1  16  -3       54.61       14.07     32.56 o 
   2  16  -3      298.89      326.49     40.37 o 
   3  16  -3      141.54      166.36     33.06 o 
   4  16  -3      149.44      185.34     35.99 o 
   5  16  -3       28.29       25.05     28.16 o 
   6  16  -3       16.34        8.37     33.33 o 
   7  16  -3        1.95       -4.05     33.71 o 
   8  16  -3        7.87        8.03     32.59 o 
   9  16  -3       28.78       20.46     33.30 o 
  10  16  -3       26.01       21.59     33.05 o 
   2  17  -3      131.20      166.17     37.89 o 
   3  17  -3      384.21      435.97     45.63 o 
   4  17  -3       38.07       61.52     31.07 o 
   5  17  -3       13.22       34.49     32.73 o 
   6  17  -3      131.63      159.21     40.59 o 
   7  17  -3       44.98       37.87     35.64 o 
   4   0  -2     5023.85     5032.38     42.05 o 
   6   0  -2      537.09      601.71     20.07 o 
   8   0  -2     1466.18     1537.94     34.52 o 
  10   0  -2     2209.49     2331.25     46.33 o 
  12   0  -2     3062.15     3084.25     58.62 o 
  14   0  -2      261.77      258.22     30.27 o 
  16   0  -2      162.67      179.01     30.92 o 
  18   0  -2      350.16      369.87     35.95 o 
   4   1  -2     1018.98     1065.24     21.28 o 
   5   1  -2     3157.34     3133.75     39.01 o 
   6   1  -2      998.02     1061.97     18.00 o 
   7   1  -2     3896.73     3993.66     47.80 o 
   8   1  -2     1649.92     1786.90     28.01 o 
   9   1  -2      393.46      395.93     20.41 o 
  10   1  -2     3202.34     3389.91     38.66 o 
  11   1  -2     1276.57     1250.59     26.68 o 
  12   1  -2     1976.84     1979.80     34.43 o 
  13   1  -2     1185.69     1083.09     39.70 o 
  14   1  -2      235.73      226.64     20.77 o 
  15   1  -2      338.75      343.57     23.40 o 
  16   1  -2       12.52       10.32     17.68 o 
  17   1  -2      246.12      244.29     30.08 o 
  18   1  -2       42.84       40.31     29.42 o 
  19   1  -2       36.34       47.56     30.49 o 
   2   2  -2    19538.90    19198.42    227.81 o 
   4   2  -2    13530.98    13373.70    124.88 o 
   5   2  -2     1956.78     2030.08     15.63 o 
   6   2  -2       77.61       71.84      8.95 o 
   7   2  -2     1948.71     2127.61     20.78 o 
   8   2  -2      104.30      106.23      6.30 o 
   9   2  -2     1367.92     1392.51     24.91 o 
  10   2  -2      911.16      908.09     22.30 o 
  11   2  -2      652.65      624.07     20.71 o 
  12   2  -2      194.77      171.18     16.47 o 
  13   2  -2     1729.93     1744.02     59.48 o 
  14   2  -2       89.70       93.20     24.84 o 
  15   2  -2      158.08      188.32     29.32 o 
  16   2  -2      188.64      168.65     31.95 o 
  17   2  -2       36.92       52.25     30.01 o 
  18   2  -2       19.19       40.85     26.01 o 
  19   2  -2       33.58       32.46     30.85 o 
  20   2  -2        1.93       21.27     23.42 o 
  21   2  -2       93.45      172.47     38.08 o 
   2   3  -2    17184.50    16901.35    166.28 o 
   3   3  -2     4643.20     4806.27     37.53 o 
   4   3  -2     1901.18     1994.89     24.09 o 
   5   3  -2     3695.76     3795.92     21.67 o 
   6   3  -2     4056.45     4202.66     19.82 o 
   7   3  -2      376.01      397.13      8.08 o 
   8   3  -2     1769.30     1837.23     14.86 o 
   9   3  -2      158.47      157.02      9.70 o 
  10   3  -2       70.97       79.59      8.61 o 
  11   3  -2      225.34      234.59     25.06 o 
  12   3  -2      727.29      751.65     36.39 o 
  13   3  -2      157.39      132.29     26.30 o 
  14   3  -2      104.13      121.64     24.68 o 
  15   3  -2      333.91      355.94     32.67 o 
  16   3  -2       68.69       49.63     20.37 o 
  17   3  -2        1.34       -2.07     19.93 o 
  18   3  -2      294.51      296.38     24.17 o 
  19   3  -2       25.76       42.31     20.99 o 
  20   3  -2      107.14       89.41     22.63 o 
  21   3  -2        9.99       -5.95     32.19 o 
   1   4  -2     1957.92     1968.20     20.18 o 
   2   4  -2      534.15      538.44     16.03 o 
   3   4  -2     1101.08     1132.47     26.05 o 
   4   4  -2      678.55      673.24     16.54 o 
   5   4  -2     3373.46     3390.99     16.74 o 
   6   4  -2     4160.16     4485.78     32.38 o 
   7   4  -2      720.41      725.88     10.06 o 
   8   4  -2      622.42      586.14     11.03 o 
   9   4  -2     1345.65     1408.18     20.38 o 
  10   4  -2      693.00      662.20     11.98 o 
  11   4  -2        5.29        6.07      6.59 o 
  12   4  -2      440.40      416.32     10.99 o 
  13   4  -2       64.49       54.92     16.04 o 
  14   4  -2      189.99      173.76     19.35 o 
  15   4  -2      124.75      125.30     21.21 o 
  16   4  -2      214.58      201.94     22.12 o 
  17   4  -2      212.38      197.36     29.95 o 
  18   4  -2        4.01       -3.51     19.87 o 
  19   4  -2       44.77       58.49     22.14 o 
  20   4  -2       29.70       31.86     22.54 o 
   1   5  -2     1139.93     1156.70     12.85 o 
   2   5  -2      108.11       96.07      5.64 o 
   3   5  -2     1520.25     1585.91     49.02 o 
   4   5  -2     2224.22     2352.88     65.33 o 
   5   5  -2       36.38       35.27      4.36 o 
   6   5  -2      467.60      479.71     10.21 o 
   7   5  -2      178.87      181.97      6.65 o 
   8   5  -2      392.64      406.21      9.06 o 
   9   5  -2       28.79       41.78     10.38 o 
  10   5  -2      878.08      923.14     14.50 o 
  11   5  -2       37.84       48.73     10.49 o 
  12   5  -2       93.80       99.02     11.46 o 
  13   5  -2      226.60      216.38     13.17 o 
  14   5  -2      234.66      231.21     20.92 o 
  15   5  -2       13.02       18.74     17.14 o 
  16   5  -2      106.78       88.68     19.29 o 
  17   5  -2      235.58      258.83     25.59 o 
  18   5  -2       79.88       62.30     20.62 o 
  19   5  -2      148.26      145.03     24.70 o 
  20   5  -2       66.08       95.37     26.61 o 
   0   6  -2     1801.13     1794.95     24.92 o 
   1   6  -2     5962.97     6221.56     75.86 o 
   2   6  -2      998.94     1088.30     57.52 o 
   3   6  -2     1654.76     1784.41     20.60 o 
   4   6  -2     1372.96     1513.91     20.88 o 
   5   6  -2      318.04      281.66      6.22 o 
   6   6  -2      450.61      439.86      9.12 o 
   7   6  -2       34.40       39.80      5.18 o 
   8   6  -2      516.39      509.60     10.23 o 
   9   6  -2      395.50      400.55     10.85 o 
  10   6  -2      308.76      286.08     10.44 o 
  11   6  -2      331.84      325.92     14.45 o 
  12   6  -2      872.60      871.68     20.13 o 
  13   6  -2       75.78       76.17     11.20 o 
  14   6  -2      204.65      225.57     22.10 o 
  15   6  -2       40.37       48.27     20.71 o 
  16   6  -2      181.00      176.37     23.61 o 
  17   6  -2        8.92       17.02     19.59 o 
  18   6  -2       10.19       -4.06     19.99 o 
  19   6  -2       89.96      112.42     24.95 o 
  20   6  -2      214.08      270.72     36.57 o 
   1   7  -2     1132.49     1251.22     28.36 o 
   2   7  -2      167.72      234.89     24.04 o 
   3   7  -2     1480.97     1482.53     26.33 o 
   4   7  -2      382.57      416.43     13.81 o 
   5   7  -2      741.65      751.28     21.07 o 
   6   7  -2      548.52      551.61      8.85 o 
   7   7  -2     3224.03     3158.18     22.92 o 
   8   7  -2      481.91      486.51     14.00 o 
   9   7  -2      692.98      681.19     13.18 o 
  10   7  -2      478.41      473.68     12.44 o 
  11   7  -2       59.73       62.47     12.03 o 
  12   7  -2       71.63       59.59     12.12 o 
  13   7  -2      161.58      151.42     13.43 o 
  14   7  -2       52.98       67.83     13.10 o 
  15   7  -2      103.51      117.88     20.37 o 
  16   7  -2        2.30       -3.02     19.49 o 
  17   7  -2      150.13      179.10     22.76 o 
  18   7  -2       38.70       35.05     21.26 o 
  19   7  -2       69.23       76.55     24.10 o 
   0   8  -2     2550.28     2514.19     31.71 o 
   1   8  -2     1227.09     1188.10     18.05 o 
   2   8  -2      599.13      600.12     19.07 o 
   3   8  -2       15.42       25.35      6.65 o 
   4   8  -2      101.49       92.20      9.14 o 
   5   8  -2       69.35       55.71      8.87 o 
   6   8  -2     1113.64     1105.16     20.54 o 
   7   8  -2      908.87      861.23     15.71 o 
   8   8  -2      341.56      345.53      9.12 o 
   9   8  -2      136.89      145.17      8.45 o 
  10   8  -2      608.86      631.50     19.02 o 
  11   8  -2      135.21      140.50     13.92 o 
  12   8  -2      300.76      265.57     20.38 o 
  13   8  -2      669.02      629.12     20.65 o 
  14   8  -2      261.71      276.95     16.92 o 
  15   8  -2      137.61      150.37     21.95 o 
  16   8  -2      256.00      239.31     23.28 o 
  17   8  -2       21.24       41.73     22.52 o 
  18   8  -2       50.12       48.43     23.01 o 
  19   8  -2       53.15       62.22     21.33 o 
   1   9  -2       10.35       16.03      5.32 o 
   2   9  -2     1416.79     1372.75     13.26 o 
   3   9  -2      124.49      108.57      9.21 o 
   4   9  -2        2.53        7.54      8.17 o 
   5   9  -2       82.63       89.46     11.05 o 
   6   9  -2      208.92      209.51     12.88 o 
   7   9  -2      159.72      170.63     13.20 o 
   8   9  -2      154.46      139.92      4.91 o 
   9   9  -2      894.11      878.28     22.03 o 
  10   9  -2        8.70        7.66     11.98 o 
  11   9  -2       79.78       78.53     13.13 o 
  12   9  -2      315.30      295.76     16.79 o 
  13   9  -2      179.70      173.23     15.48 o 
  14   9  -2       84.40       87.54     14.14 o 
  15   9  -2       99.86      105.62     22.01 o 
  16   9  -2      150.87      179.90     24.46 o 
  17   9  -2       86.81       92.41     25.03 o 
  18   9  -2       85.99       98.01     23.95 o 
   0  10  -2     2816.00     2825.57     32.26 o 
   1  10  -2      591.80      562.88      9.31 o 
   2  10  -2     1004.05      988.26     12.14 o 
   3  10  -2      194.52      193.06     10.97 o 
   4  10  -2      709.59      676.59     20.51 o 
   5  10  -2      730.45      743.85     27.41 o 
   6  10  -2     2074.65     1958.19     27.58 o 
   7  10  -2      921.99      902.51     21.16 o 
   8  10  -2      168.12      169.41     13.95 o 
   9  10  -2      207.80      215.77     15.12 o 
  10  10  -2       15.02       13.47     12.23 o 
  11  10  -2      481.94      505.33     19.54 o 
  12  10  -2       75.31       67.08     13.58 o 
  13  10  -2       25.06       33.93     13.71 o 
  14  10  -2       38.52       48.72     14.19 o 
  15  10  -2      238.24      260.48     30.97 o 
  16  10  -2       27.58       52.40     21.08 o 
  17  10  -2       45.83       44.18     25.11 o 
  18  10  -2      107.41      137.83     37.18 o 
   1  11  -2     1087.11      997.90     15.44 o 
   2  11  -2      893.07      922.60     14.74 o 
   3  11  -2      307.80      291.04     12.67 o 
   4  11  -2      633.56      606.43     16.41 o 
   5  11  -2      278.55      278.89     18.47 o 
   6  11  -2      104.16      101.06     12.30 o 
   7  11  -2       73.01       59.89     12.92 o 
   8  11  -2        8.29       40.60     18.42 o 
   9  11  -2      136.82      108.78     13.96 o 
  10  11  -2       49.46       52.73     13.64 o 
  11  11  -2       15.48       15.84     12.66 o 
  12  11  -2      137.77      153.40     13.83 o 
  13  11  -2       62.02       60.04     12.78 o 
  14  11  -2      233.53      243.42     18.13 o 
  15  11  -2      208.82      286.29     38.18 o 
  16  11  -2       37.25       49.77     17.59 o 
  17  11  -2      155.55      185.53     25.55 o 
   0  12  -2     1489.67     1462.10     48.70 o 
   1  12  -2      209.23      206.27     13.78 o 
   2  12  -2      592.84      559.07     20.29 o 
   3  12  -2      157.71      158.02     11.11 o 
   4  12  -2      207.41      222.25     12.56 o 
   5  12  -2       95.82       82.75     11.73 o 
   6  12  -2      531.44      518.55     18.28 o 
   7  12  -2      216.07      222.35     17.18 o 
   8  12  -2       13.94       22.77     12.33 o 
   9  12  -2       37.45       49.58     13.90 o 
  10  12  -2       99.94      110.82     15.22 o 
  11  12  -2        7.29       11.63     14.05 o 
  12  12  -2      216.24      209.49     17.67 o 
  13  12  -2       46.93       39.78     15.36 o 
  14  12  -2       90.20       96.86     20.60 o 
  15  12  -2       18.61       27.24     16.27 o 
  16  12  -2      185.49      232.44     24.79 o 
   1  13  -2      187.16      160.59     14.10 o 
   2  13  -2       83.19       92.43     14.62 o 
   3  13  -2      542.40      552.27     25.59 o 
   4  13  -2      289.12      282.79     13.61 o 
   5  13  -2       26.81       26.70     10.73 o 
   6  13  -2      483.10      498.07     17.95 o 
   7  13  -2      154.66      169.68     14.52 o 
   8  13  -2      204.10      221.35     16.35 o 
   9  13  -2       46.68       48.88     13.96 o 
  10  13  -2      271.33      319.34     18.60 o 
  11  13  -2       98.79      118.92     17.02 o 
  12  13  -2      151.63      148.86     18.14 o 
  13  13  -2       87.86      106.21     17.83 o 
  14  13  -2       31.88       25.70     22.00 o 
  15  13  -2       39.41       62.60     23.54 o 
  16  13  -2       11.24        1.87     23.82 o 
   0  14  -2      171.59      163.83     20.64 o 
   1  14  -2      149.74      158.60     17.09 o 
   2  14  -2      105.49      114.72     20.69 o 
   3  14  -2       82.60      104.65     20.36 o 
   4  14  -2      316.87      303.16     23.62 o 
   5  14  -2      188.25      192.42     22.92 o 
   6  14  -2      127.82      136.99     25.91 o 
   7  14  -2        8.40       19.31     20.25 o 
   8  14  -2       48.43       61.00     19.99 o 
   9  14  -2      144.48      201.77     17.17 o 
  10  14  -2        2.31      -12.64     14.87 o 
  11  14  -2      182.99      229.66     23.43 o 
  12  14  -2       49.01       53.45     16.90 o 
  13  14  -2       79.31       66.61     21.79 o 
  14  14  -2       12.60        5.28     21.73 o 
  15  14  -2       27.85       30.80     20.51 o 
   1  15  -2        2.65        6.14     18.29 o 
   2  15  -2      217.46      207.06     23.94 o 
   3  15  -2       16.57       28.78     21.88 o 
   4  15  -2       42.46       49.69     20.49 o 
   5  15  -2       78.61       72.57     20.27 o 
   6  15  -2      199.17      208.33     23.52 o 
   7  15  -2       32.00       34.85     20.15 o 
   8  15  -2       66.58       86.53     23.93 o 
   9  15  -2       19.25       32.01     22.58 o 
  10  15  -2       21.37        8.65     21.49 o 
  11  15  -2       16.32       40.16     29.63 o 
  12  15  -2       18.91       23.68     34.88 o 
  13  15  -2       24.22       34.19     38.37 o 
   0  16  -2      256.66      288.44     35.74 o 
   1  16  -2       78.66      103.12     29.55 o 
   2  16  -2       19.90       19.66     29.50 o 
   3  16  -2      109.50      127.73     36.14 o 
   4  16  -2       99.36      129.53     23.86 o 
   5  16  -2       53.94       54.58     22.81 o 
   6  16  -2       36.82       48.17     22.04 o 
   7  16  -2       38.17       54.47     22.69 o 
   8  16  -2       72.71       77.05     23.98 o 
   9  16  -2      138.97      172.84     35.86 o 
  10  16  -2        2.11       -1.82     30.33 o 
   1  17  -2      103.45      119.25     35.93 o 
   2  17  -2       73.58      117.60     31.77 o 
   3  17  -2       53.71       48.29     34.99 o 
   4  17  -2       58.41       65.47     35.84 o 
   5  17  -2      160.95      203.49     39.55 o 
   6  17  -2       42.95       52.78     30.37 o 
   7  17  -2      101.27      133.07     34.63 o 
   4   0  -1      241.15      228.74     12.30 o 
   6   0  -1     4419.57     4492.10     46.06 o 
   8   0  -1     2478.71     2743.95     43.34 o 
  10   0  -1      169.41      175.86     18.57 o 
  12   0  -1     1040.79      989.09     35.30 o 
  14   0  -1      947.65      977.75     41.06 o 
  16   0  -1      304.69      332.34     31.93 o 
  18   0  -1      265.90      289.48     35.82 o 
  20   0  -1       29.55       29.41     31.98 o 
   4   1  -1     1056.11     1054.70     23.08 o 
   5   1  -1     3999.45     4041.09     57.31 o 
   6   1  -1     1623.60     1695.47     14.43 o 
   7   1  -1     2890.94     3061.96     35.66 o 
   8   1  -1      967.39     1037.25     13.99 o 
   9   1  -1     1984.24     2004.97     53.60 o 
  10   1  -1      488.64      497.35      8.98 o 
  11   1  -1      466.55      450.88     19.07 o 
  12   1  -1      174.62      210.18     20.30 o 
  13   1  -1      354.75      350.40     20.23 o 
  14   1  -1      107.39      103.94     18.59 o 
  15   1  -1     1093.41     1053.60     30.73 o 
  16   1  -1       97.37      105.68     19.13 o 
  17   1  -1      213.54      255.30     21.92 o 
  18   1  -1      139.33      139.74     20.58 o 
  19   1  -1       96.96      115.52     22.15 o 
  20   1  -1        9.26       40.76     26.61 o 
  21   1  -1       84.07       85.49     36.22 o 
   3   2  -1     3667.47     3696.94     20.02 o 
   4   2  -1      263.36      329.67     14.87 o 
   5   2  -1     1491.12     1529.67     16.35 o 
   6   2  -1     5436.68     5526.31     23.04 o 
   7   2  -1     1329.11     1466.06     13.31 o 
   8   2  -1     1738.75     1958.41     48.56 o 
   9   2  -1     1980.62     1952.05     23.67 o 
  10   2  -1       71.93       70.99      6.84 o 
  11   2  -1     1670.86     1635.16     25.43 o 
  12   2  -1     1657.58     1612.57     18.25 o 
  13   2  -1      109.20      127.24     17.46 o 
  14   2  -1      157.07      158.34     17.72 o 
  15   2  -1      286.72      290.12     21.19 o 
  16   2  -1      166.67      164.03     19.78 o 
  17   2  -1      272.32      243.01     23.11 o 
  18   2  -1      281.28      256.32     34.90 o 
  19   2  -1        4.73       26.45     29.43 o 
  20   2  -1       17.86       12.12     22.08 o 
  21   2  -1       27.86       28.60     23.43 o 
   1   3  -1     5655.44     5499.95     29.58 o 
   2   3  -1      626.22      588.99     17.29 o 
   3   3  -1       17.14       22.86      3.01 o 
   4   3  -1     6279.25     6248.26     64.19 o 
   5   3  -1     1264.49     1320.15     11.06 o 
   6   3  -1      396.79      422.41     11.72 o 
   7   3  -1      733.10      781.17     12.18 o 
   8   3  -1      500.15      548.14      9.84 o 
   9   3  -1      234.25      270.40      9.76 o 
  10   3  -1       43.97       39.46      8.28 o 
  11   3  -1      357.03      362.82     11.46 o 
  12   3  -1     1406.84     1399.24     19.41 o 
  13   3  -1       36.63       39.91      8.63 o 
  14   3  -1     1022.36     1006.75     28.43 o 
  15   3  -1      192.31      201.20     32.14 o 
  16   3  -1      331.61      358.87     25.54 o 
  17   3  -1       42.04       60.46     21.19 o 
  18   3  -1      320.33      344.62     26.15 o 
  19   3  -1       52.47       24.16     21.86 o 
  20   3  -1       80.13       83.02     22.55 o 
  21   3  -1        5.48       27.51     24.89 o 
   1   4  -1     7921.18     8360.81     39.21 o 
   2   4  -1     5859.04     6076.09     58.00 o 
   3   4  -1     2423.73     2409.83     30.76 o 
   4   4  -1      776.10      811.28      8.61 o 
   5   4  -1      835.83      846.36     32.29 o 
   6   4  -1      591.86      656.72     11.15 o 
   7   4  -1     2132.69     2262.40     16.93 o 
   8   4  -1      292.11      305.84      8.12 o 
   9   4  -1     1054.80     1039.60     15.87 o 
  10   4  -1       37.78       36.24      8.56 o 
  11   4  -1      271.66      254.53     13.52 o 
  12   4  -1      347.94      358.08     18.51 o 
  13   4  -1      753.23      757.21     24.39 o 
  14   4  -1     1150.87     1095.00     20.12 o 
  15   4  -1      122.07      109.34     21.32 o 
  16   4  -1       23.65       18.12     16.45 o 
  17   4  -1       55.59       45.38     32.88 o 
  18   4  -1      148.60      161.21     22.96 o 
  19   4  -1      209.17      225.91     30.93 o 
  20   4  -1      124.74      132.66     24.57 o 
   0   5  -1    12320.59    12500.70     68.49 o 
   1   5  -1      549.90      599.04     12.17 o 
   2   5  -1      816.89      914.79     11.08 o 
   3   5  -1     2376.95     2425.32     18.86 o 
   4   5  -1     1449.49     1664.02     10.90 o 
   5   5  -1     4162.36     4207.20     43.62 o 
   6   5  -1      166.86      173.51      6.18 o 
   7   5  -1      801.41      818.07     13.29 o 
   8   5  -1      275.00      280.99      8.27 o 
   9   5  -1     1204.54     1145.01     14.41 o 
  10   5  -1      579.18      540.61     20.48 o 
  11   5  -1       14.33       10.44     10.12 o 
  12   5  -1     1283.49     1279.11     22.16 o 
  13   5  -1        0.26        1.08     10.65 o 
  14   5  -1      290.02      292.97     14.49 o 
  15   5  -1      159.23      161.58     12.41 o 
  16   5  -1      159.87      195.58     55.39 o 
  17   5  -1      152.34      186.54     22.50 o 
  18   5  -1       79.51      104.68     23.43 o 
  19   5  -1       33.84       44.86     20.97 o 
  20   5  -1      202.70      242.09     29.06 o 
   1   6  -1     6639.30     7312.43     31.61 o 
   2   6  -1     2797.70     2797.89     19.63 o 
   3   6  -1     1527.83     1637.41     21.67 o 
   4   6  -1     2207.26     2273.99     31.26 o 
   5   6  -1      849.30      881.08      9.89 o 
   6   6  -1     1419.14     1378.65     13.25 o 
   7   6  -1      916.98      941.31     25.25 o 
   8   6  -1     1383.40     1419.83     18.00 o 
   9   6  -1      159.53      168.26     13.29 o 
  10   6  -1      301.71      279.49     13.72 o 
  11   6  -1        3.58        3.93     10.61 o 
  12   6  -1      640.34      629.40     18.07 o 
  13   6  -1       71.51       77.82     12.33 o 
  14   6  -1      714.12      691.36     31.36 o 
  15   6  -1       39.65       31.23     11.33 o 
  16   6  -1       36.45       28.75     20.16 o 
  17   6  -1       29.50       38.30     18.99 o 
  18   6  -1      276.53      298.08     27.07 o 
  19   6  -1       32.88       20.32     21.45 o 
  20   6  -1        2.27        2.30     24.63 o 
   0   7  -1     3293.18     3541.31     27.29 o 
   1   7  -1      687.58      636.12     10.80 o 
   2   7  -1      268.55      303.46      9.16 o 
   3   7  -1      687.35      705.10     12.13 o 
   4   7  -1      801.22      843.82     16.41 o 
   5   7  -1     1831.74     1676.46     33.38 o 
   6   7  -1        2.48       -2.76      4.39 o 
   7   7  -1      752.58      785.19     11.99 o 
   8   7  -1      782.54      777.48     20.75 o 
   9   7  -1     1851.50     1776.77     33.19 o 
  10   7  -1      439.96      379.16     11.88 o 
  11   7  -1       68.14       62.62     12.13 o 
  12   7  -1      349.25      328.30     15.54 o 
  13   7  -1       41.02       55.57     11.98 o 
  14   7  -1      319.66      314.18     16.75 o 
  15   7  -1       96.29       79.15     12.99 o 
  16   7  -1       98.89      109.46     20.84 o 
  17   7  -1      111.51       94.43     20.54 o 
  18   7  -1       88.63       81.56     23.54 o 
  19   7  -1       43.67       87.11     24.19 o 
   1   8  -1     1881.14     1951.01     18.54 o 
   2   8  -1      333.13      341.61      9.28 o 
   3   8  -1      497.11      502.33     10.12 o 
   4   8  -1       89.78       94.15      8.38 o 
   5   8  -1      841.68      839.76     19.95 o 
   6   8  -1     2358.53     2195.85     37.68 o 
   7   8  -1       75.56       78.50      5.85 o 
   8   8  -1      598.83      597.14     14.45 o 
   9   8  -1     2573.88     2513.50     22.87 o 
  10   8  -1      111.77      112.46     13.47 o 
  11   8  -1      189.80      191.33     14.02 o 
  12   8  -1      447.99      422.24     17.69 o 
  13   8  -1      645.93      641.06     20.96 o 
  14   8  -1       65.19       64.10     13.50 o 
  15   8  -1       58.54       64.13     14.13 o 
  16   8  -1       90.81       93.08     21.86 o 
  17   8  -1        2.85        6.31     19.14 o 
  18   8  -1       46.07       34.62     22.21 o 
  19   8  -1       57.91       94.00     24.69 o 
   0   9  -1     5866.74     5821.39     38.10 o 
   1   9  -1       72.53       68.46      5.58 o 
   2   9  -1      142.15      155.96      7.20 o 
   3   9  -1      141.86      142.61      6.65 o 
   4   9  -1      278.46      267.41     12.48 o 
   5   9  -1      969.05      968.03     18.82 o 
   6   9  -1     1309.71     1243.17     25.92 o 
   7   9  -1      172.70      138.79     27.01 o 
   8   9  -1      840.53      828.88     14.93 o 
   9   9  -1      447.85      425.22     17.14 o 
  10   9  -1      348.64      349.27     16.68 o 
  11   9  -1       16.48       18.61     13.26 o 
  12   9  -1       98.52      100.63     14.13 o 
  13   9  -1       60.62       53.56     13.13 o 
  14   9  -1      118.46      133.38     15.65 o 
  15   9  -1       28.96       43.30     15.20 o 
  16   9  -1      249.17      296.90     25.79 o 
  17   9  -1       14.22       21.38     21.03 o 
  18   9  -1      149.49      164.48     23.93 o 
   1  10  -1      303.33      312.01      8.57 o 
   2  10  -1       61.75       61.51      5.92 o 
   3  10  -1      805.73      753.04     15.65 o 
   4  10  -1      865.72      838.05     20.97 o 
   5  10  -1     1994.79     1928.61     29.97 o 
   6  10  -1     2551.33     2464.41     30.53 o 
   7  10  -1      201.25      219.79     17.14 o 
   8  10  -1      665.30      627.17     26.44 o 
   9  10  -1      752.41      746.36     31.96 o 
  10  10  -1      401.23      406.75     33.51 o 
  11  10  -1      124.45      128.48     14.98 o 
  12  10  -1       10.57       23.19     13.64 o 
  13  10  -1       59.43       64.14     14.11 o 
  14  10  -1       69.99       65.04     15.00 o 
  15  10  -1        4.82       15.62     15.62 o 
  16  10  -1      107.18      142.31     23.86 o 
  17  10  -1       99.22      103.61     23.59 o 
  18  10  -1       96.48      132.86     39.31 o 
   0  11  -1     1199.64     1171.38     21.09 o 
   1  11  -1      225.96      241.36      7.32 o 
   2  11  -1       40.24       34.87      6.08 o 
   3  11  -1      119.64      102.47      8.56 o 
   4  11  -1      933.49      868.73     29.23 o 
   5  11  -1      192.52      172.63     13.17 o 
   6  11  -1      260.55      226.81     14.20 o 
   7  11  -1      670.45      620.03     19.07 o 
   8  11  -1      363.41      356.52     19.08 o 
   9  11  -1      314.98      264.04     19.65 o 
  10  11  -1       96.65      104.29     17.38 o 
  11  11  -1       23.98       24.40     15.51 o 
  12  11  -1       39.95       26.51     14.35 o 
  13  11  -1       97.11      102.50     16.04 o 
  14  11  -1       13.04       12.05     15.18 o 
  15  11  -1      105.23       99.99     17.63 o 
  16  11  -1      102.23      121.07     23.09 o 
  17  11  -1       49.67       64.21     23.58 o 
   1  12  -1      313.89      313.10     11.84 o 
   2  12  -1      298.80      306.93     10.50 o 
   3  12  -1      161.84      159.05      9.59 o 
   4  12  -1      425.74      398.75     20.18 o 
   5  12  -1      225.65      209.41     13.76 o 
   6  12  -1      224.95      241.40     17.11 o 
   7  12  -1      325.84      366.22     17.12 o 
   8  12  -1        9.29       13.44     12.42 o 
   9  12  -1       51.19       51.00     13.69 o 
  10  12  -1      188.31      188.81     16.67 o 
  11  12  -1       54.40       50.46     15.36 o 
  12  12  -1       94.65       64.62     19.89 o 
  13  12  -1        4.13       21.86     19.28 o 
  14  12  -1       25.25       34.69     19.74 o 
  15  12  -1       18.44        3.74     19.28 o 
  16  12  -1        7.86       -2.37     21.63 o 
  17  12  -1       19.27       48.82     33.34 o 
   0  13  -1      136.24      153.08     19.00 o 
   1  13  -1      172.63      162.92     14.19 o 
   2  13  -1      228.03      195.88     14.02 o 
   3  13  -1      100.08      103.13      9.06 o 
   4  13  -1       85.17       76.00     11.12 o 
   5  13  -1        8.69        9.56     10.84 o 
   6  13  -1      176.25      182.04     17.74 o 
   7  13  -1      236.65      226.27     15.50 o 
   8  13  -1       70.12       93.08     14.75 o 
   9  13  -1      260.43      279.80     17.78 o 
  10  13  -1       16.55       19.84     14.21 o 
  11  13  -1      254.56      263.70     19.16 o 
  12  13  -1      131.25      164.02     18.12 o 
  13  13  -1      168.48      166.15     18.87 o 
  14  13  -1        1.99        2.79     16.21 o 
  15  13  -1       59.27       72.62     17.22 o 
  16  13  -1        1.16       -5.26     23.09 o 
   1  14  -1       40.98       57.91     12.45 o 
   2  14  -1       57.42       79.67     13.22 o 
   3  14  -1       18.51       18.81     18.00 o 
   4  14  -1        7.08       10.58     17.55 o 
   5  14  -1      292.24      310.83     23.70 o 
   6  14  -1       98.65      104.58     23.04 o 
   7  14  -1       85.25       79.32     22.81 o 
   8  14  -1      148.27      169.61     16.47 o 
   9  14  -1      171.24      231.01     18.04 o 
  10  14  -1        2.72        5.18     15.54 o 
  11  14  -1      379.46      417.13     21.49 o 
  12  14  -1       78.97       88.49     17.21 o 
  13  14  -1       30.32       28.56     16.67 o 
  14  14  -1       11.00       13.67     16.76 o 
  15  14  -1        2.42      -13.88     28.23 o 
   0  15  -1       76.39       67.44     19.54 o 
   1  15  -1       35.72       40.12     13.55 o 
   2  15  -1       39.43       25.29     14.63 o 
   3  15  -1       82.58      109.30     21.43 o 
   4  15  -1       57.34       66.40     19.94 o 
   5  15  -1      113.70      124.86     23.57 o 
   6  15  -1      106.87      110.54     26.87 o 
   7  15  -1       82.20       48.55     20.93 o 
   8  15  -1      227.92      252.96     24.59 o 
   9  15  -1      111.34      116.71     23.40 o 
  10  15  -1       54.38       42.57     20.52 o 
  11  15  -1      203.01      272.76     28.19 o 
  12  15  -1       19.04       23.58     22.15 o 
  13  15  -1       26.16       25.35     32.05 o 
   1  16  -1      170.78      160.75     19.61 o 
   2  16  -1       67.27      101.03     23.51 o 
   3  16  -1      270.33      314.77     25.47 o 
   4  16  -1       12.36       14.76     22.81 o 
   5  16  -1        4.64       -2.44     21.59 o 
   6  16  -1      123.89      124.77     25.66 o 
   7  16  -1      179.51      188.55     26.46 o 
   8  16  -1       98.78      105.97     24.84 o 
   9  16  -1      129.65      114.69     24.34 o 
  10  16  -1        1.86        7.21     24.97 o 
   0  17  -1      410.55      489.67     44.93 o 
   1  17  -1       54.63       54.44     24.38 o 
   2  17  -1       40.83       37.17     24.11 o 
   3  17  -1       61.83       57.13     21.21 o 
   4  17  -1       91.35       95.19     26.90 o 
   5  17  -1      169.55      197.02     26.06 o 
   6  17  -1       53.64       47.69     23.64 o 
   7  17  -1      237.08      247.38     29.25 o 
   4   0   0     3182.58     3057.68     30.97 o 
   6   0   0     3066.34     3260.47     40.30 o 
   8   0   0        3.97       11.96      3.99 o 
  10   0   0      295.41      272.07     13.82 o 
  12   0   0       63.40       65.94     19.76 o 
  14   0   0     1857.86     2013.57     52.98 o 
  16   0   0       14.33       17.32     24.92 o 
  18   0   0      235.39      184.78     33.81 o 
  20   0   0       47.46       47.12     32.78 o 
   4   1   0       19.72       12.92      7.50 o 
   5   1   0     1184.10     1339.10     23.73 o 
   6   1   0      729.12      644.32      9.28 o 
   7   1   0      525.84      520.21      9.27 o 
   8   1   0      872.54      930.66     19.30 o 
   9   1   0     1309.29     1192.04     29.09 o 
  10   1   0     1096.76     1053.29     14.65 o 
  11   1   0        8.61       18.92      5.25 o 
  12   1   0        0.21        4.75      5.08 o 
  13   1   0      118.47      113.27      9.76 o 
  14   1   0     1062.05     1024.39     33.57 o 
  15   1   0        4.75       17.28     16.42 o 
  16   1   0      159.78      182.96     20.61 o 
  17   1   0        1.01        4.76     18.30 o 
  18   1   0      531.90      595.24     28.44 o 
  19   1   0       14.18        8.07     21.23 o 
  20   1   0       33.49       39.95     21.71 o 
  21   1   0      165.86      210.68     35.54 o 
   3   2   0     5010.17     4928.81     48.48 o 
   4   2   0       25.21       36.39      7.34 o 
   5   2   0    15049.56    15374.94     48.67 o 
   6   2   0       43.77       40.09      3.13 o 
   7   2   0        0.93        0.66      2.52 o 
   8   2   0     1604.47     1802.80     40.08 o 
   9   2   0     5797.51     6081.06     54.59 o 
  10   2   0        9.70       10.39      6.39 o 
  11   2   0      494.98      510.90     11.81 o 
  12   2   0        0.92        8.46      7.28 o 
  13   2   0     2213.01     2183.71     22.35 o 
  14   2   0     1638.60     1560.39     18.88 o 
  15   2   0      955.15     1005.99     30.19 o 
  16   2   0      508.61      511.35     25.94 o 
  17   2   0      587.81      552.12     43.15 o 
  18   2   0      131.65      155.42     22.96 o 
  19   2   0      132.93      169.04     23.08 o 
  20   2   0        0.54       -9.58     19.66 o 
  21   2   0       93.97      122.28     24.97 o 
   1   3   0    16782.98    16539.17     90.68 o 
   2   3   0     2007.37     2123.45     12.45 o 
   3   3   0     2277.77     2210.46     27.52 o 
   4   3   0     2494.68     2331.99     14.91 o 
   5   3   0      693.99      745.73      8.26 o 
   6   3   0       35.95       54.71      3.83 o 
   7   3   0     1144.22     1231.88     12.15 o 
   8   3   0      231.88      266.66      6.14 o 
   9   3   0      471.92      481.28      7.58 o 
  10   3   0        0.08       -2.43      6.74 o 
  11   3   0      140.63      164.47      9.50 o 
  12   3   0      223.77      213.03     13.26 o 
  13   3   0      458.00      437.02     13.47 o 
  14   3   0      164.28      166.64     10.42 o 
  15   3   0        2.21        6.55      7.37 o 
  16   3   0        0.02       -1.66     14.43 o 
  17   3   0      570.35      573.42     22.34 o 
  18   3   0       56.69       86.81     17.11 o 
  19   3   0       34.25        4.61     22.71 o 
  20   3   0        3.37        4.00     21.65 o 
  21   3   0       16.31       19.93     22.86 o 
   0   4   0     2428.71     2655.59     34.59 o 
   1   4   0      173.17      169.05      4.55 o 
   2   4   0       56.67       60.56      4.26 o 
   3   4   0     5528.30     5803.57     74.04 o 
   4   4   0     3021.08     3351.72     13.73 o 
   5   4   0     5521.78     5347.42     34.44 o 
   6   4   0     2398.15     2534.13     19.11 o 
   7   4   0      323.90      343.97      6.63 o 
   8   4   0      780.95      758.16      9.15 o 
   9   4   0      843.15      824.52     13.31 o 
  10   4   0      283.45      299.13      9.89 o 
  11   4   0        2.10        3.64      7.64 o 
  12   4   0     1506.44     1518.71     25.08 o 
  13   4   0      822.04      785.68     36.34 o 
  14   4   0      485.38      469.62     13.69 o 
  15   4   0      305.25      273.88     11.74 o 
  16   4   0        5.10        7.65     19.07 o 
  17   4   0       44.73       39.81     19.49 o 
  18   4   0      105.52      102.11     21.73 o 
  19   4   0       21.16       22.90     22.16 o 
  20   4   0      150.45      170.45     26.19 o 
  21   4   0       37.26       45.90     32.08 o 
   1   5   0      234.21      316.39      5.20 o 
   2   5   0     2660.39     2316.17     12.98 o 
   3   5   0     1040.54     1065.95     11.21 o 
   4   5   0      136.63      159.36      4.19 o 
   5   5   0     1130.40     1251.77     11.28 o 
   6   5   0      384.82      476.42      9.91 o 
   7   5   0     1151.10     1116.75     11.16 o 
   8   5   0      190.12      199.94      6.85 o 
   9   5   0      709.39      698.99     12.61 o 
  10   5   0       94.50       80.63     10.05 o 
  11   5   0      913.75      919.07     22.13 o 
  12   5   0      403.22      410.17     24.18 o 
  13   5   0        0.20        5.00     10.46 o 
  14   5   0      155.43      134.43     15.71 o 
  15   5   0        0.18        5.35     10.49 o 
  16   5   0       62.78       57.33     18.70 o 
  17   5   0        0.22       -5.47     18.06 o 
  18   5   0      107.71       94.86     23.90 o 
  19   5   0       96.61      110.84     24.01 o 
  20   5   0       23.51       30.21     20.23 o 
   0   6   0     3685.95     3669.67     19.95 o 
   1   6   0      830.72      930.75     10.45 o 
   2   6   0     1599.40     1662.85     26.58 o 
   3   6   0       22.18       30.30      2.35 o 
   4   6   0     2581.73     2608.54     24.95 o 
   5   6   0      198.39      214.63      5.82 o 
   6   6   0      284.69      279.22      7.73 o 
   7   6   0       36.74       26.17      5.22 o 
   8   6   0      553.78      576.61      9.71 o 
   9   6   0      109.03      119.57      6.66 o 
  10   6   0      881.06      808.92     18.28 o 
  11   6   0     2144.15     2096.02     28.07 o 
  12   6   0      559.97      547.95     17.58 o 
  13   6   0       47.11       43.68     11.10 o 
  14   6   0      106.32      125.88     13.25 o 
  15   6   0      132.61      121.43     13.49 o 
  16   6   0       57.19       66.65     21.72 o 
  17   6   0      219.94      228.55     25.48 o 
  18   6   0       89.56       94.72     24.01 o 
  19   6   0       85.44       82.36     21.08 o 
  20   6   0      275.67      343.33     30.76 o 
   1   7   0      145.39      160.98      4.77 o 
   2   7   0       31.81       36.54      3.23 o 
   3   7   0       26.74       23.31      3.65 o 
   4   7   0      114.85      121.09      3.93 o 
   5   7   0      516.96      534.11      7.17 o 
   6   7   0        9.51        8.79      4.78 o 
   7   7   0       15.82       14.25      5.12 o 
   8   7   0      850.67      839.65     12.96 o 
   9   7   0     1934.79     1757.44     21.25 o 
  10   7   0      112.75      106.91     12.23 o 
  11   7   0       67.41       87.12     12.69 o 
  12   7   0      152.41      133.36     13.75 o 
  13   7   0      527.61      500.30     17.88 o 
  14   7   0        1.03        4.37     12.06 o 
  15   7   0        5.22        6.10     12.41 o 
  16   7   0       84.67       92.97     20.03 o 
  17   7   0       81.36       85.11     23.40 o 
  18   7   0        7.50       10.07     22.69 o 
  19   7   0        0.28       -1.71     20.16 o 
   0   8   0      178.98      162.17      9.09 o 
   1   8   0     1156.19     1209.33     12.28 o 
   2   8   0     1464.73     1614.52     22.46 o 
   3   8   0      500.61      497.27     10.12 o 
   4   8   0      217.52      184.89      9.05 o 
   5   8   0     1087.41     1099.73     22.33 o 
   6   8   0      515.29      491.32      7.15 o 
   7   8   0      545.22      558.03     10.96 o 
   8   8   0      541.66      521.05     14.50 o 
   9   8   0      867.13      816.85     14.83 o 
  10   8   0      123.50      169.35     14.64 o 
  11   8   0     1190.62     1117.60     27.19 o 
  12   8   0     1189.42     1079.67     23.95 o 
  13   8   0      226.10      204.67     16.09 o 
  14   8   0       34.59       37.86     13.12 o 
  15   8   0      334.90      350.30     18.07 o 
  16   8   0      244.62      270.53     26.04 o 
  17   8   0       34.06       33.71     20.89 o 
  18   8   0       88.87      107.00     25.82 o 
  19   8   0      145.45      161.82     27.29 o 
   1   9   0      914.77      815.70     14.32 o 
   2   9   0     2010.97     2014.28     17.85 o 
   3   9   0      596.65      629.08     10.03 o 
   4   9   0       95.14      103.72      8.62 o 
   5   9   0       72.48       70.74      9.70 o 
   6   9   0     5291.36     4891.29     18.63 o 
   7   9   0      715.78      697.65     10.43 o 
   8   9   0       25.86       35.76      6.81 o 
   9   9   0     1963.32     1898.82     28.67 o 
  10   9   0      175.44      170.79     14.28 o 
  11   9   0      368.47      366.38     17.28 o 
  12   9   0        4.72       10.48     12.94 o 
  13   9   0        8.02       13.94     13.55 o 
  14   9   0        0.51       17.20     13.48 o 
  15   9   0        0.21       -0.21     13.93 o 
  16   9   0        0.11       20.93     20.56 o 
  17   9   0       73.18       99.54     24.91 o 
  18   9   0      402.65      442.77     30.63 o 
   0  10   0        0.68       11.70      4.35 o 
   1  10   0      102.06      102.79      4.42 o 
   2  10   0      722.30      672.20     11.79 o 
   3  10   0      747.90      735.57     11.45 o 
   4  10   0        7.25        3.50      7.88 o 
   5  10   0     1836.91     1774.26     32.45 o 
   6  10   0      757.99      766.41     26.89 o 
   7  10   0     1350.78     1252.50     28.63 o 
   8  10   0     1440.37     1399.57     15.55 o 
   9  10   0      115.14      119.95      8.06 o 
  10  10   0      260.43      249.22     15.90 o 
  11  10   0        6.71        5.41     13.34 o 
  12  10   0       88.33       77.48     14.32 o 
  13  10   0       39.51       37.65     13.70 o 
  14  10   0       70.26       72.72     15.29 o 
  15  10   0      394.61      408.56     20.50 o 
  16  10   0       24.38       28.12     22.60 o 
  17  10   0       11.61       29.53     22.48 o 
  18  10   0       35.30       41.33     22.98 o 
   1  11   0      767.76      766.63     14.72 o 
   2  11   0       15.56       25.59      5.92 o 
   3  11   0      148.41      127.18      8.90 o 
   4  11   0      303.95      300.78     11.00 o 
   5  11   0      654.73      678.15     15.87 o 
   6  11   0        6.78       12.34     11.29 o 
   7  11   0      809.32      761.16     24.52 o 
   8  11   0     2146.19     2171.01     70.69 o 
   9  11   0      538.72      579.25     25.63 o 
  10  11   0      481.03      436.27     22.94 o 
  11  11   0        3.33        7.80     15.96 o 
  12  11   0        0.52       -3.35     16.48 o 
  13  11   0      167.92      168.77     16.92 o 
  14  11   0       22.55       45.02     15.39 o 
  15  11   0       90.29       97.64     16.56 o 
  16  11   0        0.23        9.84     23.51 o 
  17  11   0        0.01       20.34     20.27 o 
   0  12   0     5080.05     4927.67     34.46 o 
   1  12   0      910.30      727.30     21.31 o 
   2  12   0      113.57      104.30      8.77 o 
   3  12   0      279.10      287.34     11.21 o 
   4  12   0       45.26       46.19      8.83 o 
   5  12   0        5.55        0.64      9.55 o 
   6  12   0       64.10       67.27     12.06 o 
   7  12   0       33.37       39.87     12.63 o 
   8  12   0      425.47      417.24     18.33 o 
   9  12   0       13.49       21.35     15.70 o 
  10  12   0      264.68      269.77     22.76 o 
  11  12   0      550.78      537.36     26.26 o 
  12  12   0       25.37       32.50     18.81 o 
  13  12   0       18.44        6.89     18.18 o 
  14  12   0       25.61       22.96     18.43 o 
  15  12   0        1.22       -4.00     18.77 o 
  16  12   0       37.31       44.58     30.57 o 
   1  13   0      103.76       91.87     12.40 o 
   2  13   0        0.22        0.66      7.48 o 
   3  13   0       18.62       17.99      8.16 o 
   4  13   0      333.98      318.84     12.90 o 
   5  13   0      195.26      185.92     12.48 o 
   6  13   0       45.50       48.37     13.02 o 
   7  13   0      579.67      588.53     23.20 o 
   8  13   0      340.23      342.72     17.63 o 
   9  13   0      290.48      306.50     18.56 o 
  10  13   0        1.97        9.97     14.05 o 
  11  13   0       94.44      112.25     16.60 o 
  12  13   0        6.79       10.37     18.85 o 
  13  13   0      486.64      474.36     29.93 o 
  14  13   0        0.67       -4.24     20.33 o 
  15  13   0       29.59       25.34     19.82 o 
  16  13   0        0.31       14.32     29.57 o 
   0  14   0      102.16      105.94     18.87 o 
   1  14   0      157.68      162.38     15.04 o 
   2  14   0       35.95       44.43     13.07 o 
   3  14   0      302.07      330.19     16.68 o 
   4  14   0      292.10      294.29     19.08 o 
   5  14   0      445.95      487.07     33.11 o 
   6  14   0       25.01       21.07     12.26 o 
   7  14   0      172.15      184.20     16.00 o 
   8  14   0        4.43        6.87     13.64 o 
   9  14   0       11.18       10.79     14.97 o 
  10  14   0      240.50      219.73     18.83 o 
  11  14   0       64.75       85.41     16.83 o 
  12  14   0      184.64      225.67     25.44 o 
  13  14   0      106.61      149.16     19.46 o 
  14  14   0       55.90       81.06     18.69 o 
  15  14   0        0.25       -2.07     21.02 o 
   1  15   0      113.75      118.12     15.24 o 
   2  15   0       13.87       36.90     13.87 o 
   3  15   0      336.59      418.61     19.02 o 
   4  15   0      749.56      825.26     33.59 o 
   5  15   0      110.85      113.64     22.33 o 
   6  15   0       48.94       36.97     22.33 o 
   7  15   0        8.51        9.85     22.45 o 
   8  15   0      185.53      184.57     24.72 o 
   9  15   0       20.49       14.89     21.65 o 
  10  15   0       43.77       61.39     22.81 o 
  11  15   0       10.03       -0.56     21.20 o 
  12  15   0        9.20       31.70     35.32 o 
  13  15   0      190.70      247.91     40.05 o 
   0  16   0      226.72      183.01     24.40 o 
   1  16   0       84.52      112.01     16.07 o 
   2  16   0      140.71      183.25     17.85 o 
   3  16   0       22.57       20.75     20.62 o 
   4  16   0        1.99       16.66     20.61 o 
   5  16   0       52.70       80.68     24.46 o 
   6  16   0       40.51       31.86     21.41 o 
   7  16   0       56.28       54.87     22.73 o 
   8  16   0       67.57       69.24     22.97 o 
   9  16   0        9.58        6.81     20.64 o 
  10  16   0        1.64       -3.15     23.77 o 
   1  17   0      111.83      137.84     17.62 o 
   2  17   0        0.19        3.90     17.73 o 
   3  17   0      584.22      703.03     57.98 o 
   4  17   0       29.46       39.53     23.80 o 
   5  17   0      307.35      374.71     31.02 o 
   6  17   0       31.81       34.38     25.71 o 
   7  17   0       63.95       61.51     25.99 o 
   0  18   0      194.60      302.53     43.34 o 
   1  18   0       65.06       92.48     21.41 o 
   4   0   1      256.56      223.67     11.19 o 
   6   0   1     4389.58     4432.78     45.41 o 
   8   0   1     2395.98     2613.45     41.56 o 
  10   0   1      172.42      167.59     20.35 o 
  12   0   1     1000.67      937.13     45.46 o 
  14   0   1      983.85      959.51     38.65 o 
  16   0   1      296.54      327.50     32.15 o 
  18   0   1      279.67      291.74     35.22 o 
  20   0   1       29.14       -0.65     28.15 o 
   4   1   1     1060.21     1064.89     11.52 o 
   5   1   1     4123.43     4036.73     27.95 o 
   6   1   1     1596.02     1624.89     26.71 o 
   7   1   1     2868.58     3057.96     29.35 o 
   8   1   1      963.37     1013.76     27.15 o 
   9   1   1     1999.46     2030.28     28.00 o 
  10   1   1      496.30      486.96     17.99 o 
  11   1   1      449.43      464.44     17.83 o 
  12   1   1      179.77      166.45     12.68 o 
  13   1   1      352.31      324.08     13.13 o 
  14   1   1      109.85      123.74     11.01 o 
  15   1   1     1080.25     1024.83     59.61 o 
  16   1   1      102.38      136.18     19.24 o 
  17   1   1      210.37      240.29     21.89 o 
  18   1   1      139.97      125.98     20.25 o 
  19   1   1      101.57      102.46     22.47 o 
  20   1   1       10.64       12.88     23.07 o 
  21   1   1       81.94       56.22     23.92 o 
   3   2   1     3567.72     3621.20     21.32 o 
   4   2   1      259.10      334.16      7.95 o 
   5   2   1     1483.00     1507.22     32.02 o 
   6   2   1     5433.08     5521.53     70.05 o 
   7   2   1     1383.90     1563.00     25.35 o 
   8   2   1     1772.60     1973.60     60.31 o 
   9   2   1     2010.71     1951.10     22.64 o 
  10   2   1       73.18       64.62      4.31 o 
  11   2   1     1652.26     1581.80     19.54 o 
  12   2   1     1687.50     1645.82     33.50 o 
  13   2   1      121.82      113.15      9.46 o 
  14   2   1      151.97      147.27     11.69 o 
  15   2   1      288.65      287.70     20.88 o 
  16   2   1      169.67      196.22     19.55 o 
  17   2   1      258.68      281.38     23.50 o 
  18   2   1      272.06      273.06     23.65 o 
  19   2   1        3.38        2.44     20.13 o 
  20   2   1       17.11       35.13     18.21 o 
  21   2   1       27.87       13.07     18.53 o 
   0   3   1    14910.79    14559.98     49.14 o 
   1   3   1     5650.53     5545.57     25.97 o 
   2   3   1      645.17      610.08      6.86 o 
   3   3   1       17.38       25.48      2.82 o 
   4   3   1     6301.08     6231.90     25.42 o 
   5   3   1     1261.24     1316.63     10.65 o 
   6   3   1      371.69      409.10      7.56 o 
   7   3   1      736.17      758.05     11.05 o 
   8   3   1      505.80      552.56     10.38 o 
   9   3   1      234.46      271.22      6.45 o 
  10   3   1       56.06       51.88      4.50 o 
  11   3   1      358.10      335.13     12.47 o 
  12   3   1     1383.54     1360.38     20.08 o 
  13   3   1       36.79       61.67     18.18 o 
  14   3   1     1020.81      955.48     16.72 o 
  15   3   1      190.62      177.96     10.39 o 
  16   3   1      333.05      352.96     18.87 o 
  17   3   1       41.53       58.13     14.70 o 
  18   3   1      318.80      351.84     20.38 o 
  19   3   1       52.11       47.59     17.30 o 
  20   3   1       83.12       79.69     17.27 o 
  21   3   1        5.48       20.01     22.02 o 
   1   4   1     7843.71     8226.41     32.47 o 
   2   4   1     5916.33     6194.92     38.02 o 
   3   4   1     2354.51     2407.67     13.18 o 
   4   4   1      790.16      818.63      6.19 o 
   5   4   1      833.56      843.72     23.07 o 
   6   4   1      589.04      642.33     14.08 o 
   7   4   1     2199.00     2341.32     14.95 o 
   8   4   1      281.02      303.35      7.36 o 
   9   4   1     1073.17     1034.61     11.46 o 
  10   4   1       38.62       36.49      4.95 o 
  11   4   1      274.51      255.65     17.24 o 
  12   4   1      354.14      337.00      7.47 o 
  13   4   1      767.74      741.55     15.75 o 
  14   4   1     1138.31     1076.63     29.16 o 
  15   4   1      120.16      125.46     10.69 o 
  16   4   1       24.68       25.69     13.66 o 
  17   4   1       58.97       63.35     15.38 o 
  18   4   1      143.72      130.47     16.68 o 
  19   4   1      204.75      210.00     24.50 o 
  20   4   1      124.85      129.37     25.60 o 
  21   4   1        9.35      -12.94     35.67 o 
   0   5   1    12355.36    12598.04     49.68 o 
   1   5   1      565.70      651.07     29.20 o 
   2   5   1      803.05      879.83      7.08 o 
   3   5   1     2353.46     2439.98     17.81 o 
   4   5   1     1413.35     1606.02     11.62 o 
   5   5   1     4157.85     4224.79     34.86 o 
   6   5   1      154.76      157.02      4.95 o 
   7   5   1      814.89      837.05     10.85 o 
   8   5   1      273.91      280.52      6.70 o 
   9   5   1     1188.15     1108.23     18.91 o 
  10   5   1      583.98      517.89      9.75 o 
  11   5   1       18.18       11.50      5.52 o 
  12   5   1     1285.24     1246.78     33.12 o 
  13   5   1        0.30        9.55      9.18 o 
  14   5   1      290.38      280.46     12.43 o 
  15   5   1      167.67      158.54     11.50 o 
  16   5   1      152.92      167.99     21.02 o 
  17   5   1      148.99      176.74     22.44 o 
  18   5   1       79.37       80.55     22.15 o 
  19   5   1       31.47       24.73     22.62 o 
  20   5   1      196.69      210.75     28.31 o 
   1   6   1     6652.74     7317.04     63.17 o 
   2   6   1     2740.30     2654.37     16.66 o 
   3   6   1     1539.46     1602.60     14.66 o 
   4   6   1     2217.53     2287.80     15.97 o 
   5   6   1      847.88      904.28     22.11 o 
   6   6   1     1412.53     1358.50     14.17 o 
   7   6   1      913.01      906.55     13.44 o 
   8   6   1     1396.18     1399.81     15.61 o 
   9   6   1      162.35      162.61      7.42 o 
  10   6   1      298.98      277.05     14.48 o 
  11   6   1        3.58        0.45      7.44 o 
  12   6   1      610.10      601.52     18.36 o 
  13   6   1       70.16       65.47     11.98 o 
  14   6   1      719.75      711.02     19.64 o 
  15   6   1       39.60       37.90     11.77 o 
  16   6   1       38.31       31.77     18.67 o 
  17   6   1       30.10       20.81     19.52 o 
  18   6   1      286.63      311.89     40.04 o 
  19   6   1       33.21       49.27     23.98 o 
  20   6   1        2.57       15.10     22.95 o 
   0   7   1     3307.95     3538.55     33.32 o 
   1   7   1      677.62      636.98     17.40 o 
   2   7   1      271.38      288.70      6.75 o 
   3   7   1      676.26      675.08      8.67 o 
   4   7   1      787.25      824.73      9.61 o 
   5   7   1     1814.41     1756.33     12.83 o 
   6   7   1        3.16        1.82      4.68 o 
   7   7   1      742.88      743.61     11.05 o 
   8   7   1      782.83      752.77     13.53 o 
   9   7   1     1843.43     1771.34     28.54 o 
  10   7   1      448.99      421.60     12.30 o 
  11   7   1       61.91       51.17     12.50 o 
  12   7   1      349.51      346.84     16.53 o 
  13   7   1       41.14       49.60     12.89 o 
  14   7   1      324.53      305.09     16.69 o 
  15   7   1      103.91       98.70     13.82 o 
  16   7   1      101.62      113.77     20.44 o 
  17   7   1      115.71      107.38     21.60 o 
  18   7   1       89.41       77.19     24.16 o 
  19   7   1       46.27       50.53     24.72 o 
  20   7   1       95.34      109.60     33.07 o 
   1   8   1     1908.70     1945.05     15.79 o 
   2   8   1      344.34      338.05      6.63 o 
   3   8   1      499.63      504.00      7.75 o 
   4   8   1       84.01       84.61      3.93 o 
   5   8   1      840.48      798.84      9.20 o 
   6   8   1     2380.85     2315.28     19.91 o 
   7   8   1       67.44       67.81      6.35 o 
   8   8   1      624.16      623.66     13.12 o 
   9   8   1     2567.15     2523.69     41.07 o 
  10   8   1      110.65      113.42     13.43 o 
  11   8   1      195.46      208.92     14.94 o 
  12   8   1      447.33      416.85     23.99 o 
  13   8   1      639.95      573.71     19.93 o 
  14   8   1       69.83       76.12     14.54 o 
  15   8   1       57.87       57.43     14.71 o 
  16   8   1       90.31       93.38     14.74 o 
  17   8   1        2.32       15.17     19.66 o 
  18   8   1       48.92       40.62     21.96 o 
  19   8   1       57.10       72.26     25.96 o 
   0   9   1     5966.90     5758.63     36.45 o 
   1   9   1       74.42       70.87      4.49 o 
   2   9   1      137.16      146.69      5.25 o 
   3   9   1      140.80      138.65      5.16 o 
   4   9   1      292.09      292.74      5.34 o 
   5   9   1      958.20      930.22      9.63 o 
   6   9   1     1277.35     1206.76     11.56 o 
   7   9   1      170.14      158.06      6.44 o 
   8   9   1      831.56      866.59     18.77 o 
   9   9   1      443.45      437.67     17.41 o 
  10   9   1      325.75      313.59     16.07 o 
  11   9   1       16.99       26.11     12.08 o 
  12   9   1       94.19      110.27     14.85 o 
  13   9   1       60.19       72.19     14.91 o 
  14   9   1      121.71      133.67     16.39 o 
  15   9   1       30.14       28.28     13.82 o 
  16   9   1      239.84      282.45     19.22 o 
  17   9   1       13.99       44.31     22.18 o 
  18   9   1      149.07      134.36     24.64 o 
   1  10   1      290.14      305.31      6.37 o 
   2  10   1       60.93       55.41      4.53 o 
   3  10   1      843.12      788.05      8.96 o 
   4  10   1      864.83      825.68     17.16 o 
   5  10   1     2001.38     1915.31     15.76 o 
   6  10   1     2552.98     2488.35     15.09 o 
   7  10   1      205.10      228.14     14.36 o 
   8  10   1      662.88      670.93     13.93 o 
   9  10   1      748.40      789.56     20.35 o 
  10  10   1      402.50      402.89     27.81 o 
  11  10   1      123.76      122.36     14.88 o 
  12  10   1       10.02       13.46     13.04 o 
  13  10   1       60.02       66.50     15.83 o 
  14  10   1       70.88       68.03     15.65 o 
  15  10   1        4.98       13.23     14.71 o 
  16  10   1      108.37      138.33     18.24 o 
  17  10   1      100.17       76.80     34.90 o 
  18  10   1       97.33      111.62     37.10 o 
   0  11   1     1163.18     1211.31     41.08 o 
   1  11   1      220.39      234.25      6.23 o 
   2  11   1       41.14       37.85      4.37 o 
   3  11   1      117.81      111.36      5.30 o 
   4  11   1      921.18      835.61     20.65 o 
   5  11   1      202.78      196.64     13.29 o 
   6  11   1      273.34      286.76     14.81 o 
   7  11   1      662.82      610.25     35.06 o 
   8  11   1      365.18      351.17     20.98 o 
   9  11   1      304.38      275.25     20.24 o 
  10  11   1       99.16       80.30     17.03 o 
  11  11   1       22.34       34.69     17.15 o 
  12  11   1       37.51       25.37     16.64 o 
  13  11   1       96.65      107.16     16.80 o 
  14  11   1       12.35       14.80     15.74 o 
  15  11   1      103.85       97.62     17.01 o 
  16  11   1      102.71      112.47     18.22 o 
  17  11   1       51.09       68.84     23.92 o 
   1  12   1      317.17      312.19      8.07 o 
   2  12   1      313.22      295.54      6.86 o 
   3  12   1      165.92      150.59     10.23 o 
   4  12   1      420.92      405.30     19.56 o 
   5  12   1      226.51      198.72     11.88 o 
   6  12   1      219.63      242.67     23.78 o 
   7  12   1      320.71      349.90     20.41 o 
   8  12   1       12.34       26.30     16.00 o 
   9  12   1       49.41       56.94     17.01 o 
  10  12   1      188.87      184.17     19.53 o 
  11  12   1       54.87       43.83     18.29 o 
  12  12   1       98.06      101.05     19.44 o 
  13  12   1        4.76        5.95     17.93 o 
  14  12   1       27.76       11.41     19.18 o 
  15  12   1       18.90       10.65     20.56 o 
  16  12   1        7.18        0.21     29.48 o 
   0  13   1      136.80      135.16     18.96 o 
   1  13   1      178.48      160.89      9.31 o 
   2  13   1      227.73      205.00     10.59 o 
   3  13   1       97.71       96.35      9.79 o 
   4  13   1       83.73       82.73      9.65 o 
   5  13   1       11.93       26.68     10.22 o 
   6  13   1      176.43      174.63     12.53 o 
   7  13   1      242.44      246.48     16.75 o 
   8  13   1       70.78       93.72     15.69 o 
   9  13   1      270.86      263.85     21.34 o 
  10  13   1       17.03       23.80     16.95 o 
  11  13   1      247.54      235.78     29.69 o 
  12  13   1      131.14      149.02     23.53 o 
  13  13   1      169.39      180.03     28.50 o 
  14  13   1        2.08       14.66     20.46 o 
  15  13   1       61.24       86.20     22.13 o 
   1  14   1       39.80       42.90     12.50 o 
   2  14   1       53.59       54.07     12.90 o 
   3  14   1       17.89       15.67     12.23 o 
   4  14   1        5.90        7.00     12.43 o 
   5  14   1      292.19      299.53     14.77 o 
   6  14   1      100.76      107.16     12.67 o 
   7  14   1       89.58       97.58     15.48 o 
   8  14   1      147.50      162.19     16.38 o 
   9  14   1      173.94      185.05     17.51 o 
  10  14   1        2.79       17.13     15.54 o 
  11  14   1      377.63      429.82     22.64 o 
  12  14   1       80.68      115.83     19.27 o 
  13  14   1       28.11       15.28     20.79 o 
  14  14   1       11.38       12.04     19.48 o 
  15  14   1        2.32      -14.82     22.21 o 
   0  15   1       82.19       73.38     20.83 o 
   1  15   1       37.34       48.46     13.54 o 
   2  15   1       40.39       33.76     13.67 o 
   3  15   1       81.56       93.25     14.04 o 
   4  15   1       56.94       72.42     17.16 o 
   5  15   1      116.54      127.36     17.96 o 
   6  15   1      104.75      104.19     23.02 o 
   7  15   1       80.64       96.14     22.20 o 
   8  15   1      225.46      221.97     28.28 o 
   9  15   1      110.81      126.05     22.31 o 
  10  15   1       56.28       79.75     22.71 o 
  11  15   1      199.49      242.18     29.38 o 
  12  15   1       19.45       19.04     23.79 o 
  13  15   1       26.38       -9.05     31.87 o 
   1  16   1      172.73      166.25     17.01 o 
   2  16   1       67.11       70.03     16.02 o 
   3  16   1      262.56      294.08     18.07 o 
   4  16   1       12.30       13.39     17.52 o 
   5  16   1        4.58        8.83     22.45 o 
   6  16   1      124.47      129.29     24.01 o 
   7  16   1      173.88      205.33     27.76 o 
   8  16   1       98.75      121.06     23.77 o 
   9  16   1      131.98      136.30     26.19 o 
  10  16   1        1.78        2.85     21.07 o 
   0  17   1      417.33      530.18     66.17 o 
   1  17   1       53.45       59.88     17.14 o 
   2  17   1       41.87       60.22     16.53 o 
   3  17   1       61.12       80.72     19.18 o 
   4  17   1       94.74      115.84     23.76 o 
   5  17   1      173.74      166.31     27.87 o 
   6  17   1       53.29       48.55     26.13 o 
   7  17   1      235.87      287.27     29.44 o 
   1  18   1        1.39        8.67     18.07 o 
   2  18   1      126.85      182.97     25.69 o 
   4   0   2     4899.47     4827.38     40.34 o 
   6   0   2      500.88      566.22     19.81 o 
   8   0   2     1472.00     1492.10     32.69 o 
  10   0   2     2274.17     2315.09     45.05 o 
  12   0   2     3052.61     2946.51     56.54 o 
  14   0   2      251.50      228.16      9.86 o 
  16   0   2      155.60      161.11     27.66 o 
  18   0   2      350.28      383.66     36.99 o 
  20   0   2      186.91      194.03     33.03 o 
   3   1   2     8219.69     8330.12     59.72 o 
   4   1   2     1000.93     1063.57     21.65 o 
   5   1   2     3155.91     3068.80     31.23 o 
   6   1   2      996.11     1059.65     16.92 o 
   7   1   2     3872.54     4019.25     49.98 o 
   8   1   2     1684.52     1839.98     25.21 o 
   9   1   2      401.43      407.48     15.22 o 
  10   1   2     3195.43     3332.29     37.51 o 
  11   1   2     1287.63     1295.27     26.87 o 
  12   1   2     1967.97     1952.19     33.35 o 
  13   1   2     1199.97     1145.74     21.33 o 
  14   1   2      241.76      208.93     10.41 o 
  15   1   2      341.49      327.44     11.48 o 
  16   1   2       11.81       15.80     16.68 o 
  17   1   2      236.99      256.79     21.49 o 
  18   1   2       39.21       45.85     18.58 o 
  19   1   2       34.07       36.31     19.31 o 
  20   1   2       10.64       20.69     21.14 o 
  21   1   2       43.61       46.57     23.85 o 
   2   2   2    19526.51    19648.82    120.04 o 
   3   2   2     1062.36     1154.77     41.70 o 
   4   2   2    13548.08    13638.17     35.87 o 
   5   2   2     1877.26     1968.64     22.54 o 
   6   2   2       86.72       93.63      6.40 o 
   7   2   2     1927.30     2069.86     24.96 o 
   8   2   2      106.14      112.81     11.08 o 
   9   2   2     1366.43     1352.09     23.72 o 
  10   2   2      888.28      907.92     21.89 o 
  11   2   2      653.03      632.54     20.87 o 
  12   2   2      200.82      173.62     10.91 o 
  13   2   2     1738.07     1659.70     28.93 o 
  14   2   2       85.72       72.99      9.93 o 
  15   2   2      154.85      130.94     10.79 o 
  16   2   2      196.74      178.92     20.95 o 
  17   2   2       33.82       46.39     19.39 o 
  18   2   2       18.96       -1.20     18.34 o 
  19   2   2       36.68       31.90     16.57 o 
  20   2   2        2.61        0.55     16.83 o 
  21   2   2       93.44      100.68     19.74 o 
  22   2   2        8.77        1.62     33.09 o 
   1   3   2     5785.58     5889.78     26.49 o 
   2   3   2    17216.81    16829.59     88.30 o 
   3   3   2     4649.93     4823.75     30.56 o 
   4   3   2     1955.49     2040.39     12.31 o 
   5   3   2     3693.10     3822.34     15.68 o 
   6   3   2     4113.03     4226.38     43.72 o 
   7   3   2      379.75      409.81      8.45 o 
   8   3   2     1766.23     1770.34     20.37 o 
   9   3   2      156.39      168.76      9.83 o 
  10   3   2       71.12       72.02      9.83 o 
  11   3   2      225.32      219.98      7.31 o 
  12   3   2      696.59      671.35     12.67 o 
  13   3   2      158.51      138.89      6.31 o 
  14   3   2      110.29      115.44     10.23 o 
  15   3   2      332.05      322.46     12.66 o 
  16   3   2       71.88       54.14     14.23 o 
  17   3   2        1.35       12.81     14.46 o 
  18   3   2      284.97      271.51     19.70 o 
  19   3   2       26.16       27.43     17.47 o 
  20   3   2      104.50       99.19     18.53 o 
  21   3   2        9.91       -4.35     17.59 o 
   0   4   2     5045.25     5034.67     70.56 o 
   1   4   2     2026.81     2083.95     10.75 o 
   2   4   2      528.48      529.14      5.76 o 
   3   4   2     1102.89     1156.53     15.18 o 
   4   4   2      688.89      689.90      6.31 o 
   5   4   2     3296.79     3388.98     16.16 o 
   6   4   2     4117.59     4477.71     40.96 o 
   7   4   2      741.03      761.83      8.19 o 
   8   4   2      625.71      600.08     10.48 o 
   9   4   2     1307.00     1331.20     15.44 o 
  10   4   2      693.50      642.03     12.12 o 
  11   4   2        8.88        8.20      5.55 o 
  12   4   2      444.72      420.56     12.57 o 
  13   4   2       64.17       63.51      9.70 o 
  14   4   2      195.38      193.37     11.48 o 
  15   4   2      121.61      104.55     10.29 o 
  16   4   2      219.02      195.41     16.08 o 
  17   4   2      217.72      228.72     17.44 o 
  18   4   2        3.87       16.55     15.32 o 
  19   4   2       42.64       43.69     16.78 o 
  20   4   2       28.13       34.50     16.68 o 
  21   4   2       69.21       73.81     36.00 o 
   1   5   2     1118.20     1140.38     17.97 o 
   2   5   2       96.10       88.64      3.78 o 
   3   5   2     1469.62     1527.32     26.73 o 
   4   5   2     2194.98     2389.36     13.62 o 
   5   5   2       35.33       41.86      3.51 o 
   6   5   2      470.66      487.35      7.56 o 
   7   5   2      189.97      189.52      4.76 o 
   8   5   2      414.85      430.55      8.20 o 
   9   5   2       28.93       33.75      5.89 o 
  10   5   2      885.86      926.35     12.66 o 
  11   5   2       40.14       61.34      6.85 o 
  12   5   2      100.83       88.57      7.11 o 
  13   5   2      236.97      241.21     11.98 o 
  14   5   2      242.45      255.47     13.29 o 
  15   5   2       12.68        9.47      9.75 o 
  16   5   2      106.54       96.62     15.11 o 
  17   5   2      234.71      231.41     18.11 o 
  18   5   2       85.71       70.86     20.37 o 
  19   5   2      152.93      196.67     37.76 o 
  20   5   2       67.33       56.45     24.07 o 
   0   6   2     1868.10     1772.10     22.01 o 
   1   6   2     5941.97     6283.76     55.10 o 
   2   6   2     1018.87     1107.18     13.24 o 
   3   6   2     1654.10     1730.62     14.91 o 
   4   6   2     1424.72     1507.44     13.17 o 
   5   6   2      319.28      325.58      9.00 o 
   6   6   2      477.57      489.99      7.98 o 
   7   6   2       34.31       38.17      4.84 o 
   8   6   2      522.60      504.24      7.51 o 
   9   6   2      396.77      387.94      9.24 o 
  10   6   2      285.61      283.55      9.05 o 
  11   6   2      331.76      298.73      9.41 o 
  12   6   2      859.88      862.02     16.84 o 
  13   6   2       76.07       91.13     10.63 o 
  14   6   2      197.59      179.38     11.89 o 
  15   6   2       41.15       40.48     12.48 o 
  16   6   2      183.36      187.99     15.19 o 
  17   6   2        8.54       14.49     19.86 o 
  18   6   2       10.11       22.69     21.22 o 
  19   6   2       89.59      111.40     25.60 o 
  20   6   2      207.87      234.39     35.10 o 
   1   7   2     1154.39     1295.16     18.83 o 
   2   7   2      161.45      217.44      5.92 o 
   3   7   2     1456.31     1470.40     12.35 o 
   4   7   2      376.65      392.91      8.18 o 
   5   7   2      745.74      752.47      8.97 o 
   6   7   2      543.78      548.54      9.69 o 
   7   7   2     3278.81     3212.36     28.10 o 
   8   7   2      474.64      491.42     11.11 o 
   9   7   2      717.08      724.15     30.59 o 
  10   7   2      479.58      492.01     16.90 o 
  11   7   2       57.60       54.34     12.68 o 
  12   7   2       68.34       68.43     13.51 o 
  13   7   2      147.17      132.94     14.30 o 
  14   7   2       54.46       72.56     13.41 o 
  15   7   2      101.21      115.71     14.62 o 
  16   7   2        2.15        1.31     12.90 o 
  17   7   2      149.01      146.07     21.72 o 
  18   7   2       37.38       35.56     21.01 o 
  19   7   2       73.17       74.11     24.39 o 
  20   7   2       11.22       27.32     35.38 o 
   0   8   2     2517.27     2341.75     35.90 o 
   1   8   2     1243.64     1228.22     12.23 o 
   2   8   2      609.88      595.00      8.65 o 
   3   8   2       14.94       21.56      4.67 o 
   4   8   2      103.83       96.59      5.32 o 
   5   8   2       62.80       52.00      4.83 o 
   6   8   2     1100.61     1047.59     11.94 o 
   7   8   2      919.62      895.79     16.02 o 
   8   8   2      338.21      341.93      9.53 o 
   9   8   2      128.12      132.34     13.93 o 
  10   8   2      588.80      590.62     19.03 o 
  11   8   2      143.35      127.32     14.14 o 
  12   8   2      293.50      262.96     16.07 o 
  13   8   2      670.61      640.55     31.82 o 
  14   8   2      263.05      268.05     17.07 o 
  15   8   2      140.95      145.91     16.04 o 
  16   8   2      253.04      271.30     21.65 o 
  17   8   2       22.35       17.13     19.77 o 
  18   8   2       50.25       55.70     20.72 o 
  19   8   2       50.60       57.80     20.68 o 
   1   9   2        9.88       15.66      4.07 o 
   2   9   2     1405.36     1358.32     12.00 o 
   3   9   2      126.65      110.76      5.60 o 
   4   9   2        4.20        5.41      4.84 o 
   5   9   2       82.11       78.13      5.39 o 
   6   9   2      218.03      214.44      7.86 o 
   7   9   2      156.87      158.65      7.08 o 
   8   9   2      167.50      165.24     10.22 o 
   9   9   2      900.62      841.93     21.03 o 
  10   9   2        8.63        6.16     11.59 o 
  11   9   2       79.24       80.47     13.53 o 
  12   9   2      317.74      295.56     17.09 o 
  13   9   2      183.18      189.12     16.08 o 
  14   9   2       89.70       97.82     15.01 o 
  15   9   2       99.72       87.44     15.44 o 
  16   9   2      154.88      179.37     17.93 o 
  17   9   2       87.94      106.31     22.81 o 
  18   9   2       86.47       97.70     24.25 o 
   0  10   2     2797.15     2849.55     46.54 o 
   1  10   2      565.27      536.74      7.90 o 
   2  10   2     1005.01      969.07     11.50 o 
   3  10   2      199.09      193.74      6.73 o 
   4  10   2      717.49      685.40     11.44 o 
   5  10   2      729.53      702.51     14.08 o 
   6  10   2     2082.14     2020.14     36.73 o 
   7  10   2      915.15      872.17     14.41 o 
   8  10   2      166.68      160.66      9.89 o 
   9  10   2      204.89      196.71     11.33 o 
  10  10   2       14.16        6.02     16.31 o 
  11  10   2      470.40      445.47     21.68 o 
  12  10   2       75.58       73.70     13.92 o 
  13  10   2       25.39       35.81     14.32 o 
  14  10   2       37.54       47.54     15.23 o 
  15  10   2      234.26      202.69     18.05 o 
  16  10   2       27.82       44.23     16.29 o 
  17  10   2       47.73       68.96     23.62 o 
  18  10   2      106.36      109.71     36.99 o 
   1  11   2     1100.70      990.95     11.07 o 
   2  11   2      889.17      917.54     15.03 o 
   3  11   2      302.79      280.91      7.21 o 
   4  11   2      642.52      614.92     13.68 o 
   5  11   2      278.33      276.08      8.35 o 
   6  11   2      106.60      106.84      7.22 o 
   7  11   2       69.97       67.31      7.15 o 
   8  11   2        9.69       11.72     11.68 o 
   9  11   2      140.82      133.38     17.93 o 
  10  11   2       48.35       37.87     15.83 o 
  11  11   2       16.86       30.63     17.44 o 
  12  11   2      133.91      141.26     20.76 o 
  13  11   2       62.39       55.28     19.28 o 
  14  11   2      237.87      269.81     19.55 o 
  15  11   2      207.59      225.92     20.15 o 
  16  11   2       36.07       45.60     16.78 o 
  17  11   2      154.29      174.81     27.45 o 
   0  12   2     1498.39     1506.40     23.92 o 
   1  12   2      212.85      224.57     10.07 o 
   2  12   2      596.90      573.04     11.09 o 
   3  12   2      159.13      148.32      6.91 o 
   4  12   2      205.44      211.04     11.25 o 
   5  12   2       91.70       83.02     10.85 o 
   6  12   2      512.43      460.67     17.57 o 
   7  12   2      213.65      195.75     14.57 o 
   8  12   2       13.31       11.65     11.63 o 
   9  12   2       38.51       42.20     17.00 o 
  10  12   2       93.49       86.94     18.70 o 
  11  12   2        7.92        6.48     18.09 o 
  12  12   2      212.43      190.72     22.54 o 
  13  12   2       46.80       29.78     19.05 o 
  14  12   2       91.45       81.22     21.38 o 
  15  12   2       18.19       10.32     18.86 o 
  16  12   2      192.83      229.20     32.02 o 
   1  13   2      185.19      175.72     10.13 o 
   2  13   2       83.04       92.11      9.36 o 
   3  13   2      536.43      522.55     14.02 o 
   4  13   2      289.13      268.41     12.28 o 
   5  13   2       26.26       20.68      9.50 o 
   6  13   2      483.53      459.89     16.34 o 
   7  13   2      149.26      133.36     14.05 o 
   8  13   2      205.20      222.30     20.06 o 
   9  13   2       47.89       50.33     17.98 o 
  10  13   2      271.13      304.08     23.30 o 
  11  13   2       97.53      107.31     21.50 o 
  12  13   2      149.98      142.64     21.86 o 
  13  13   2       87.41      100.73     22.95 o 
  14  13   2       32.04       49.24     19.79 o 
  15  13   2       40.21       26.72     21.01 o 
   0  14   2      168.60      173.28     21.58 o 
   1  14   2      151.17      150.66     13.50 o 
   2  14   2      107.54      112.57     14.06 o 
   3  14   2       82.59      111.24     14.02 o 
   4  14   2      307.59      331.73     13.52 o 
   5  14   2      184.94      199.42     13.53 o 
   6  14   2      133.91      151.11     13.63 o 
   7  14   2        8.22       11.57     11.45 o 
   8  14   2       48.34       59.29     15.41 o 
   9  14   2      148.99      171.21     20.91 o 
  10  14   2        1.53       -7.53     18.37 o 
  11  14   2      181.09      241.38     25.28 o 
  12  14   2       49.10       64.83     21.63 o 
  13  14   2       80.54       77.97     22.56 o 
  14  14   2       13.76       19.22     19.65 o 
  15  14   2       28.25       27.10     22.83 o 
   1  15   2        2.55        6.39     12.77 o 
   2  15   2      220.45      254.01     17.28 o 
   3  15   2       17.52       19.27     12.80 o 
   4  15   2       39.79       32.85     13.76 o 
   5  15   2       79.07       80.98     17.94 o 
   6  15   2      204.37      196.12     18.61 o 
   7  15   2       32.50       37.88     22.05 o 
   8  15   2       62.29      127.22     23.41 o 
   9  15   2       20.19       41.13     22.81 o 
  10  15   2       21.08       34.92     20.12 o 
  11  15   2       16.52       31.43     24.66 o 
  12  15   2       17.42       27.78     22.63 o 
  13  15   2       24.00       53.58     32.44 o 
   0  16   2      256.54      267.10     26.61 o 
   1  16   2       80.97      116.71     16.38 o 
   2  16   2       19.89       15.48     15.08 o 
   3  16   2      107.83      117.60     16.32 o 
   4  16   2       99.15      109.14     18.42 o 
   5  16   2       54.96       53.24     17.43 o 
   6  16   2       36.75       37.75     17.05 o 
   7  16   2       37.22       26.26     22.67 o 
   8  16   2       72.41       99.38     24.59 o 
   9  16   2      140.66      136.29     26.99 o 
  10  16   2        2.12        7.31     29.92 o 
   1  17   2      102.24       87.90     16.88 o 
   2  17   2       69.04       92.97     16.65 o 
   3  17   2       51.72       65.88     16.19 o 
   4  17   2       56.31       73.49     19.40 o 
   5  17   2      160.86      169.63     21.04 o 
   6  17   2       41.67       63.78     24.30 o 
   0  18   2      699.91      776.38     36.57 o 
   1  18   2       45.22       61.55     16.18 o 
   2  18   2      131.84      182.59     25.16 o 
   3  18   2       82.26       65.05     36.87 o 
   4  18   2       53.15       69.74     31.60 o 
   2   0   3    74278.34    73094.25    545.10 o 
   4   0   3    17118.10    17912.98     80.55 o 
   6   0   3     3590.34     3830.14     95.07 o 
   8   0   3      104.76      126.78     16.08 o 
  10   0   3      148.24      140.68     19.87 o 
  12   0   3     1381.69     1331.90     40.98 o 
  14   0   3      402.49      370.15     31.01 o 
  16   0   3       86.69      107.86     24.81 o 
  18   0   3      400.72      419.29     38.30 o 
  20   0   3      174.31      220.76     38.42 o 
   2   1   3    10853.44    11054.16     53.08 o 
   3   1   3     1211.67     1278.34     15.06 o 
   4   1   3     1298.92     1367.66     32.28 o 
   5   1   3     2307.26     2302.12     24.44 o 
   6   1   3     4457.77     4993.69     35.67 o 
   7   1   3      438.03      422.38     10.25 o 
   8   1   3      229.17      287.49     15.46 o 
   9   1   3      680.37      650.67     18.48 o 
  10   1   3      182.03      195.19     14.05 o 
  11   1   3      287.36      291.93     16.74 o 
  12   1   3     1041.01      971.62     26.39 o 
  13   1   3      624.08      651.23     31.14 o 
  14   1   3      206.60      172.46     18.67 o 
  15   1   3      102.32      104.14     10.84 o 
  16   1   3       76.49       44.31     18.08 o 
  17   1   3       59.23       67.91     18.45 o 
  18   1   3       13.89       29.69     17.64 o 
  19   1   3      136.25      139.01     20.85 o 
  20   1   3       51.58       61.17     21.59 o 
  21   1   3       37.79       38.12     18.80 o 
   1   2   3      741.95      772.46      7.16 o 
   2   2   3     6754.89     6765.94     27.99 o 
   3   2   3     1006.94     1048.45     18.73 o 
   4   2   3      551.95      599.85     11.26 o 
   5   2   3     7236.42     7620.95     32.07 o 
   6   2   3     1666.24     1768.28     14.11 o 
   7   2   3     8727.17     8999.59     96.73 o 
   8   2   3      336.53      348.60      9.05 o 
   9   2   3      795.03      775.11     19.51 o 
  10   2   3     1303.85     1362.11     26.89 o 
  11   2   3      674.55      641.54     21.19 o 
  12   2   3     1062.43      990.60     26.10 o 
  13   2   3     1289.84     1262.85     30.11 o 
  14   2   3      408.33      396.25     14.64 o 
  15   2   3      331.16      315.18     13.48 o 
  16   2   3       97.00       82.14     18.44 o 
  17   2   3      162.71      192.43     21.95 o 
  18   2   3       76.70       73.24     15.91 o 
  19   2   3       72.69       65.78     16.69 o 
  20   2   3       66.48       65.99     17.03 o 
  21   2   3       22.18       23.10     17.06 o 
  22   2   3       23.17       18.45     31.35 o 
   0   3   3     3112.10     3029.67     23.37 o 
   1   3   3     2000.47     2012.17     14.18 o 
   2   3   3      305.76      316.44      5.14 o 
   3   3   3      567.01      635.37      6.64 o 
   4   3   3      676.46      666.56      7.06 o 
   5   3   3     2048.47     2182.88     22.35 o 
   6   3   3     1382.69     1362.40     10.08 o 
   7   3   3      370.36      372.91      6.25 o 
   8   3   3      636.17      649.16     10.76 o 
   9   3   3      608.63      653.84     14.66 o 
  10   3   3      624.41      601.04     15.17 o 
  11   3   3     1139.12     1122.40     28.75 o 
  12   3   3      318.91      291.86     14.53 o 
  13   3   3       67.65       74.08      9.91 o 
  14   3   3      257.24      242.90     11.98 o 
  15   3   3       15.01       11.87      9.62 o 
  16   3   3      529.56      524.41     22.10 o 
  17   3   3       55.72       44.90     15.57 o 
  18   3   3       51.61       62.03     16.30 o 
  19   3   3       12.55        2.44     16.24 o 
  20   3   3        8.82       15.00     17.51 o 
  21   3   3       12.07       12.26     22.58 o 
  22   3   3        3.08       -2.18     31.57 o 
   1   4   3     1874.61     2011.12     18.97 o 
   2   4   3     2518.47     2506.96     14.16 o 
   3   4   3     4134.77     4180.78     41.65 o 
   4   4   3     2875.98     2909.08     27.34 o 
   5   4   3     1268.78     1335.73     15.36 o 
   6   4   3      724.56      793.36      8.30 o 
   7   4   3     3427.19     3369.67     29.87 o 
   8   4   3      642.60      645.33     10.99 o 
   9   4   3      907.44      933.34     16.87 o 
  10   4   3      261.92      250.03      9.15 o 
  11   4   3     1020.25      932.57     17.40 o 
  12   4   3       74.75       68.28      7.13 o 
  13   4   3      127.34      136.80     10.65 o 
  14   4   3      118.92      102.39     10.80 o 
  15   4   3      111.07      110.68     10.96 o 
  16   4   3       77.80       74.80     14.45 o 
  17   4   3      281.24      242.85     18.58 o 
  18   4   3      227.68      246.26     19.73 o 
  19   4   3       71.30       80.41     17.86 o 
  20   4   3       41.78       67.34     17.71 o 
  21   4   3       10.59        7.55     29.12 o 
   0   5   3     1634.62     1401.06     17.56 o 
   1   5   3      517.06      506.95      8.58 o 
   2   5   3     4659.10     4983.97     27.73 o 
   3   5   3      214.40      223.06      4.58 o 
   4   5   3     1912.49     1841.87     14.95 o 
   5   5   3      270.49      242.06      4.71 o 
   6   5   3      896.63      944.38      9.16 o 
   7   5   3     1111.22     1121.50     10.38 o 
   8   5   3      205.79      219.67      6.38 o 
   9   5   3      182.06      179.20      8.11 o 
  10   5   3      903.95      878.71     18.55 o 
  11   5   3     1089.04     1097.80     14.55 o 
  12   5   3      608.46      585.17     14.73 o 
  13   5   3      127.85      137.82     11.04 o 
  14   5   3       48.02       39.49     10.10 o 
  15   5   3       76.79       93.81     11.09 o 
  16   5   3       89.18       85.73     11.22 o 
  17   5   3       14.76        8.46     14.26 o 
  18   5   3       30.00       42.15     15.01 o 
  19   5   3       21.84       32.74     16.53 o 
  20   5   3       50.26       40.36     22.21 o 
  21   5   3       21.03       52.97     30.36 o 
   1   6   3     1078.62     1146.03     12.11 o 
   2   6   3     7153.11     7239.28     38.53 o 
   3   6   3      278.72      289.02      8.84 o 
   4   6   3     1944.92     2032.13     20.52 o 
   5   6   3      212.55      219.96      4.93 o 
   6   6   3      720.08      699.05      8.50 o 
   7   6   3      406.15      414.03      7.41 o 
   8   6   3      360.46      367.89      8.29 o 
   9   6   3       62.11       58.48      6.02 o 
  10   6   3      284.66      280.05     11.10 o 
  11   6   3      228.33      202.10     10.65 o 
  12   6   3     1028.68      964.01     27.63 o 
  13   6   3       40.77       41.30      9.66 o 
  14   6   3      379.24      343.98     18.41 o 
  15   6   3       27.64       24.56     10.53 o 
  16   6   3      162.13      169.56     12.84 o 
  17   6   3      117.50      142.26     17.51 o 
  18   6   3      380.38      434.04     27.12 o 
  19   6   3       21.04       21.08     21.37 o 
  20   6   3       53.21       52.35     30.55 o 
   0   7   3      306.83      295.01      6.97 o 
   1   7   3     1571.56     1664.20     14.70 o 
   2   7   3     1484.32     1615.11     13.08 o 
   3   7   3       45.34       55.62      5.28 o 
   4   7   3      108.03       98.85      5.59 o 
   5   7   3     1630.93     1614.53     14.82 o 
   6   7   3      974.46     1012.53     14.14 o 
   7   7   3      216.20      197.64      8.64 o 
   8   7   3      109.27      110.13     12.33 o 
   9   7   3      807.54      788.35     14.17 o 
  10   7   3     1232.11     1191.42     17.45 o 
  11   7   3     1862.33     1715.89     21.41 o 
  12   7   3       28.56       29.32      9.19 o 
  13   7   3      135.07      146.66     14.46 o 
  14   7   3       76.73       69.95     13.47 o 
  15   7   3      482.44      482.69     19.70 o 
  16   7   3      108.05       97.18     14.46 o 
  17   7   3      107.14      124.11     20.57 o 
  18   7   3       67.83       59.72     20.61 o 
  19   7   3       23.14       23.22     22.34 o 
  20   7   3       43.75       55.19     33.47 o 
   1   8   3     1617.13     1630.22     15.77 o 
   2   8   3      576.17      529.09      8.81 o 
   3   8   3     1274.08     1260.18     14.84 o 
   4   8   3      329.07      343.25      7.74 o 
   5   8   3       44.26       48.26      6.31 o 
   6   8   3      300.48      309.97      8.47 o 
   7   8   3     1214.97     1160.39     16.12 o 
   8   8   3      517.37      482.58     13.27 o 
   9   8   3     1184.04     1136.07     20.66 o 
  10   8   3      241.56      247.12     25.83 o 
  11   8   3      171.91      175.33     14.77 o 
  12   8   3       17.88       20.89     13.04 o 
  13   8   3      520.81      503.43     19.68 o 
  14   8   3      216.57      202.86     16.19 o 
  15   8   3      171.48      178.55     16.64 o 
  16   8   3       23.43       21.50     14.93 o 
  17   8   3      258.30      243.78     25.42 o 
  18   8   3       30.31       15.40     21.11 o 
  19   8   3       39.48       35.01     29.98 o 
   0   9   3     1573.12     1696.90     23.18 o 
   1   9   3      225.03      226.04      6.20 o 
   2   9   3      275.97      266.73      6.99 o 
   3   9   3      319.45      332.60     12.12 o 
   4   9   3     2614.10     2561.88     22.98 o 
   5   9   3      301.47      325.44      9.38 o 
   6   9   3      612.63      610.26     18.66 o 
   7   9   3      101.20      102.99      7.20 o 
   8   9   3      226.85      301.57     33.44 o 
   9   9   3      120.79      126.88     11.60 o 
  10   9   3      169.04      160.94     14.34 o 
  11   9   3      163.22      165.66     15.84 o 
  12   9   3       12.68       13.95     13.06 o 
  13   9   3      127.84      146.67     16.04 o 
  14   9   3       13.34       19.82     14.16 o 
  15   9   3       42.22       29.13     14.08 o 
  16   9   3      311.51      310.50     28.10 o 
  17   9   3       29.37       38.82     19.26 o 
  18   9   3      178.07      201.67     24.66 o 
   1  10   3      199.71      190.65      6.13 o 
   2  10   3      271.65      274.70     10.00 o 
   3  10   3      563.67      522.53      9.58 o 
   4  10   3     3211.71     3063.24     31.13 o 
   5  10   3     2137.13     2030.37     26.54 o 
   6  10   3     1207.77     1190.91     15.39 o 
   7  10   3     1785.27     1781.86     20.49 o 
   8  10   3      618.99      573.85     13.34 o 
   9  10   3       40.61       45.42      8.43 o 
  10  10   3      425.58      413.53     28.23 o 
  11  10   3       67.66       71.94     17.94 o 
  12  10   3      196.61      198.75     16.55 o 
  13  10   3       29.05       53.55     14.99 o 
  14  10   3       24.89       32.26     15.08 o 
  15  10   3       10.88       16.78     15.31 o 
  16  10   3      139.35      158.45     18.17 o 
  17  10   3       44.27       45.04     21.77 o 
  18  10   3       47.93       58.56     35.33 o 
   0  11   3        2.58       -0.64      9.20 o 
   1  11   3      234.16      237.66      6.19 o 
   2  11   3      536.12      543.27     10.53 o 
   3  11   3      331.32      320.70      8.42 o 
   4  11   3      202.30      184.65      8.52 o 
   5  11   3      141.83      141.97      8.14 o 
   6  11   3      102.78       97.52      8.48 o 
   7  11   3      195.95      183.03      9.86 o 
   8  11   3       67.22       53.62      8.50 o 
   9  11   3      492.52      500.31     18.01 o 
  10  11   3       97.79      106.71     18.03 o 
  11  11   3      155.03      162.43     19.68 o 
  12  11   3      213.87      220.42     21.21 o 
  13  11   3      175.90      181.07     32.65 o 
  14  11   3       28.03       38.75     18.47 o 
  15  11   3      114.00      127.88     17.65 o 
  16  11   3      116.97      121.91     17.99 o 
  17  11   3       19.99       11.28     33.21 o 
   1  12   3       69.50       58.81      7.44 o 
   2  12   3      741.33      730.53     12.43 o 
   3  12   3      841.17      794.50     13.44 o 
   4  12   3      163.91      153.01      8.33 o 
   5  12   3      744.03      722.42     17.45 o 
   6  12   3       34.05       29.15     12.10 o 
   7  12   3       85.30       74.62     13.01 o 
   8  12   3       28.36       23.82     12.28 o 
   9  12   3       89.59       78.19     13.23 o 
  10  12   3      269.32      251.77     35.77 o 
  11  12   3       74.35       74.09     18.02 o 
  12  12   3      206.56      204.84     32.36 o 
  13  12   3      120.18       97.83     22.59 o 
  14  12   3        7.24       21.11     20.51 o 
  15  12   3       10.36       15.75     20.79 o 
  16  12   3        5.41        6.21     20.84 o 
   0  13   3       44.21       21.73      9.42 o 
   1  13   3       15.00       15.89      6.63 o 
   2  13   3      110.41      117.40     10.45 o 
   3  13   3      151.98      132.07     10.70 o 
   4  13   3       12.36        6.24      9.74 o 
   5  13   3      526.82      537.06     16.90 o 
   6  13   3      151.62      155.01     14.80 o 
   7  13   3        9.95       12.26     12.67 o 
   8  13   3      102.12      100.62     14.14 o 
   9  13   3      146.78      162.58     21.25 o 
  10  13   3       47.09       59.72     19.49 o 
  11  13   3       63.64       48.16     19.00 o 
  12  13   3       12.08       15.13     20.38 o 
  13  13   3      101.64      100.35     22.85 o 
  14  13   3        1.75        1.94     19.35 o 
  15  13   3       51.85       32.74     21.37 o 
   1  14   3      130.88      123.52     14.02 o 
   2  14   3      181.21      164.59     14.49 o 
   3  14   3        9.26       19.01      9.57 o 
   4  14   3      180.94      173.79     11.98 o 
   5  14   3      210.70      214.99     12.71 o 
   6  14   3      108.47       97.41     12.79 o 
   7  14   3      129.70      160.90     19.16 o 
   8  14   3       70.44       87.17     15.31 o 
   9  14   3      206.77      239.74     22.10 o 
  10  14   3       25.87       53.63     19.43 o 
  11  14   3      361.94      447.33     32.84 o 
  12  14   3       17.30        9.99     21.83 o 
  13  14   3       22.71       19.23     21.73 o 
  14  14   3      124.80      151.70     24.03 o 
  15  14   3      112.69      114.47     34.35 o 
   0  15   3      496.84      505.00     28.05 o 
   1  15   3      206.91      227.64     16.01 o 
   2  15   3       21.17       24.42     14.17 o 
   3  15   3      131.46      130.66     15.18 o 
   4  15   3      141.55      162.61     15.17 o 
   5  15   3        8.59       28.54     17.27 o 
   6  15   3      104.14      132.34     17.75 o 
   7  15   3      131.22      152.29     29.98 o 
   8  15   3       30.79       33.41     21.68 o 
   9  15   3      105.42      159.20     26.33 o 
  10  15   3      114.01      117.82     21.23 o 
  11  15   3       18.04       12.67     20.00 o 
  12  15   3       81.23      126.67     25.85 o 
  13  15   3        6.14       17.77     30.18 o 
   1  16   3       52.04       49.62     15.11 o 
   2  16   3      300.31      316.04     18.65 o 
   3  16   3      140.51      139.81     17.60 o 
   4  16   3      149.81      161.22     16.77 o 
   5  16   3       28.80       39.91     16.98 o 
   6  16   3       16.53       18.69     16.23 o 
   7  16   3        2.39       -2.20     17.34 o 
   8  16   3        7.77        0.00     24.31 o 
   9  16   3       30.70       49.38     22.64 o 
  10  16   3       25.95       27.42     36.23 o 
   0  17   3        1.30       -5.72     19.90 o 
   1  17   3      118.53      146.87     16.86 o 
   2  17   3      132.59      197.18     18.58 o 
   3  17   3      385.21      386.04     20.05 o 
   4  17   3       38.75       39.96     19.14 o 
   5  17   3       14.17       16.37     18.79 o 
   6  17   3      127.72      151.47     21.65 o 
   1  18   3       32.59       40.79     24.93 o 
   2  18   3       78.94       82.41     25.88 o 
   3  18   3       12.18       26.28     21.43 o 
   4  18   3      158.69      174.39     40.58 o 
   5  18   3       95.21       97.81     33.81 o 
   0   0   4    11406.09    11813.69     59.19 o 
   4   0   4     1330.62     1267.12     25.14 o 
   6   0   4     3093.82     3518.65     44.82 o 
   8   0   4      828.40      707.10     54.94 o 
  10   0   4     2833.04     2743.04     50.10 o 
  12   0   4      129.23       99.51     20.32 o 
  14   0   4      216.38      249.58     28.13 o 
  16   0   4      893.80      927.17     42.62 o 
  18   0   4       56.04       36.79     29.14 o 
  20   0   4      303.70      375.20     37.68 o 
   1   1   4     5004.97     5136.48     62.12 o 
   2   1   4    31761.15    31791.84    206.54 o 
   3   1   4     2473.59     2441.74     25.83 o 
   4   1   4     1418.19     1542.28     19.14 o 
   5   1   4      159.38      172.78      9.87 o 
   6   1   4     4556.67     4905.61     29.40 o 
   7   1   4      457.02      438.66      9.12 o 
   8   1   4      739.29      786.30     11.55 o 
   9   1   4      645.77      639.04     10.64 o 
  10   1   4      584.17      618.83     20.06 o 
  11   1   4      947.43      919.45     24.04 o 
  12   1   4      485.91      464.02     20.79 o 
  13   1   4      644.60      638.25     23.94 o 
  14   1   4       35.37       43.03     17.34 o 
  15   1   4       23.44       19.35     15.60 o 
  16   1   4       34.45       46.50     19.09 o 
  17   1   4      139.70      126.00     19.74 o 
  18   1   4        3.15       11.87     18.88 o 
  19   1   4      390.37      415.14     28.74 o 
  20   1   4       22.51       37.59     22.14 o 
  21   1   4       50.30       60.42     18.01 o 
   0   2   4     1320.62     1322.55     30.24 o 
   1   2   4      528.45      508.72      8.67 o 
   2   2   4      990.65     1110.48     12.54 o 
   3   2   4     2230.44     2224.93     12.84 o 
   4   2   4     1157.39     1086.41     22.73 o 
   5   2   4     4424.62     4353.56     21.09 o 
   6   2   4     3009.01     3309.39     19.47 o 
   7   2   4      451.54      486.99     12.72 o 
   8   2   4      103.92      104.68      6.90 o 
   9   2   4      333.26      301.96      9.40 o 
  10   2   4      429.06      410.88     17.25 o 
  11   2   4     1778.69     1659.49     30.38 o 
  12   2   4      924.24      912.37     25.84 o 
  13   2   4      141.28      116.57     17.06 o 
  14   2   4       28.27       16.62     15.92 o 
  15   2   4      205.81      234.14     20.56 o 
  16   2   4      593.71      610.40     38.34 o 
  17   2   4       18.67       26.96     14.78 o 
  18   2   4       20.13       13.81     15.12 o 
  19   2   4      134.44      177.75     19.68 o 
  20   2   4       13.21       30.08     18.22 o 
  21   2   4       49.18       52.96     17.64 o 
   1   3   4     1240.47     1205.46      9.31 o 
   2   3   4     2534.71     2479.97     13.12 o 
   3   3   4     1302.97     1315.38     11.12 o 
   4   3   4     2085.57     2178.56     24.65 o 
   5   3   4      485.12      525.24      9.40 o 
   6   3   4     2781.41     3114.75     18.47 o 
   7   3   4        2.33        8.29      3.66 o 
   8   3   4      533.71      553.06      8.44 o 
   9   3   4      391.70      438.33     10.11 o 
  10   3   4      465.93      476.01     14.58 o 
  11   3   4      387.09      405.74     14.76 o 
  12   3   4      473.39      469.60     16.48 o 
  13   3   4       89.54       72.65     12.29 o 
  14   3   4      917.80      929.55     22.98 o 
  15   3   4      454.63      442.17     20.08 o 
  16   3   4      444.22      433.57     19.95 o 
  17   3   4       33.17       43.44     14.68 o 
  18   3   4      345.60      375.33     21.24 o 
  19   3   4      106.74      102.89     18.16 o 
  20   3   4       60.30       60.45     17.21 o 
  21   3   4      121.17      123.67     23.38 o 
  22   3   4       22.52       38.10     28.40 o 
   0   4   4      871.37     1672.68     57.79 o 
   1   4   4      830.66      870.49      6.80 o 
   2   4   4      970.93     1082.42     16.16 o 
   3   4   4      754.66      808.51     10.47 o 
   4   4   4     2886.84     3146.51     31.88 o 
   5   4   4      168.58      183.92     19.60 o 
   6   4   4      298.21      370.44     10.46 o 
   7   4   4     1347.53     1311.05     18.95 o 
   8   4   4      548.18      521.99      8.14 o 
   9   4   4      293.29      268.53      7.19 o 
  10   4   4       25.31       37.71      9.87 o 
  11   4   4      620.74      642.21     17.07 o 
  12   4   4      511.74      477.20     18.00 o 
  13   4   4      170.56      182.89     14.34 o 
  14   4   4      458.92      471.39     14.89 o 
  15   4   4       87.65       82.22     10.68 o 
  16   4   4      230.35      228.03     12.82 o 
  17   4   4      124.66      132.07     17.35 o 
  18   4   4       44.76       31.85     15.78 o 
  19   4   4       24.44       35.58     16.11 o 
  20   4   4       22.37       39.85     17.72 o 
  21   4   4        9.63       15.47     21.27 o 
   1   5   4      960.37     1008.36     16.31 o 
   2   5   4     2046.31     2119.25     25.41 o 
   3   5   4      194.11      209.07      4.24 o 
   4   5   4     1590.95     1733.24     54.83 o 
   5   5   4     1898.87     2015.55     14.20 o 
   6   5   4      436.28      448.05      7.85 o 
   7   5   4     1989.18     1927.55     23.89 o 
   8   5   4       23.17       30.32      5.19 o 
   9   5   4      744.99      692.50     13.01 o 
  10   5   4      534.40      524.57     15.44 o 
  11   5   4      132.38      114.70     11.24 o 
  12   5   4      454.15      433.40     16.23 o 
  13   5   4      503.99      463.33     14.34 o 
  14   5   4       75.00       67.28     10.20 o 
  15   5   4       26.27       13.99     10.28 o 
  16   5   4        7.39        8.61     10.75 o 
  17   5   4       88.92       99.77     15.48 o 
  18   5   4      106.43      137.17     16.83 o 
  19   5   4       14.85        7.08     16.32 o 
  20   5   4       81.47       88.29     22.91 o 
  21   5   4      104.91      140.72     35.02 o 
   0   6   4     3046.37     2902.27     26.56 o 
   1   6   4      702.98      741.01      9.65 o 
   2   6   4      171.57      169.00     10.61 o 
   3   6   4     1634.10     1745.26     15.93 o 
   4   6   4     2623.38     2544.86     18.87 o 
   5   6   4      472.28      470.72      7.49 o 
   6   6   4      999.15      960.71     11.46 o 
   7   6   4      315.17      301.05      8.02 o 
   8   6   4      382.76      378.39     11.78 o 
   9   6   4      586.68      575.34     10.97 o 
  10   6   4     1383.91     1273.73     27.65 o 
  11   6   4       44.41       56.14     10.36 o 
  12   6   4      454.00      439.65     13.80 o 
  13   6   4      220.88      211.05     12.32 o 
  14   6   4       70.80       76.61     10.47 o 
  15   6   4       93.64       90.16     11.71 o 
  16   6   4       35.70       38.04     11.12 o 
  17   6   4       61.02       56.82     14.66 o 
  18   6   4       33.12       34.99     21.71 o 
  19   6   4       43.77       42.11     23.94 o 
  20   6   4       34.10       55.80     30.93 o 
   1   7   4      123.25      113.44      2.67 o 
   2   7   4      450.33      449.58      8.92 o 
   3   7   4      423.55      411.61      8.19 o 
   4   7   4       18.25       27.49      5.23 o 
   5   7   4      525.13      492.06     10.42 o 
   6   7   4      402.70      371.34      9.52 o 
   7   7   4      762.56      723.48     10.74 o 
   8   7   4       24.69       28.68      5.59 o 
   9   7   4      126.72      126.45      7.12 o 
  10   7   4      188.52      184.26      7.90 o 
  11   7   4      419.29      398.85     14.53 o 
  12   7   4      169.44      147.52     11.00 o 
  13   7   4       45.42       48.23      9.86 o 
  14   7   4      118.06      113.78     11.51 o 
  15   7   4       22.06       26.49     10.66 o 
  16   7   4       30.04       36.72     14.14 o 
  17   7   4       14.22       14.76     20.97 o 
  18   7   4       76.12       76.93     23.95 o 
  19   7   4      323.90      351.85     30.01 o 
  20   7   4       25.68       19.18     32.75 o 
   0   8   4     1892.28     1769.30     43.11 o 
   1   8   4      165.60      153.38      6.13 o 
   2   8   4      521.19      534.79      9.14 o 
   3   8   4      331.01      336.47      8.21 o 
   4   8   4     3088.11     3083.14     19.17 o 
   5   8   4      105.21       91.99      7.18 o 
   6   8   4      468.08      434.07     10.35 o 
   7   8   4     1069.78     1028.00     15.78 o 
   8   8   4      155.30      147.94     11.47 o 
   9   8   4       27.97       23.59      8.51 o 
  10   8   4      106.72       90.75      9.27 o 
  11   8   4     1547.96     1506.12     27.50 o 
  12   8   4        0.86       -6.27     12.37 o 
  13   8   4      232.70      232.96     16.93 o 
  14   8   4       40.64       53.29     13.69 o 
  15   8   4       75.02       68.59     14.97 o 
  16   8   4       52.23       66.18     15.72 o 
  17   8   4       42.65       44.88     22.02 o 
  18   8   4       16.49       33.77     20.94 o 
  19   8   4       20.25       14.87     32.29 o 
   1   9   4      269.65      253.47      6.66 o 
   2   9   4      272.68      273.47      7.39 o 
   3   9   4      855.43      848.08     17.07 o 
   4   9   4     2020.71     1871.55     16.04 o 
   5   9   4      422.66      411.29     10.61 o 
   6   9   4      519.55      483.39     11.16 o 
   7   9   4      851.79      813.43     16.36 o 
   8   9   4      523.67      492.04     12.89 o 
   9   9   4      317.11      296.44     20.10 o 
  10   9   4      113.50      119.93     13.66 o 
  11   9   4      360.07      356.69     17.43 o 
  12   9   4      358.89      366.64     20.63 o 
  13   9   4       36.72       28.71     14.24 o 
  14   9   4      617.63      604.76     22.12 o 
  15   9   4       76.42      101.47     16.39 o 
  16   9   4       43.01       35.43     16.09 o 
  17   9   4      194.18      229.67     27.31 o 
  18   9   4       82.40      113.33     24.79 o 
  19   9   4        5.27        6.06     30.77 o 
   0  10   4       56.77       55.15     10.15 o 
   1  10   4      334.14      319.14      7.22 o 
   2  10   4       53.47       55.07      5.97 o 
   3  10   4     2374.67     2250.58     17.66 o 
   4  10   4      600.71      560.53     12.30 o 
   5  10   4      485.43      462.01     11.57 o 
   6  10   4      172.21      158.08      9.02 o 
   7  10   4      267.93      259.23     11.55 o 
   8  10   4      175.54      182.36     10.65 o 
   9  10   4      478.91      490.88     21.76 o 
  10  10   4      327.62      329.65     15.56 o 
  11  10   4      379.85      353.04     23.19 o 
  12  10   4       23.81        9.02     18.56 o 
  13  10   4      282.76      301.91     19.46 o 
  14  10   4       71.79       73.99     15.29 o 
  15  10   4        2.41        5.05     15.19 o 
  16  10   4      119.38      141.75     18.22 o 
  17  10   4       20.17       16.92     22.11 o 
  18  10   4       79.25      122.49     34.91 o 
   1  11   4      901.94      866.09     10.10 o 
   2  11   4     1263.14     1202.60     16.47 o 
   3  11   4      123.76      184.56     28.51 o 
   4  11   4      101.42      101.11      8.68 o 
   5  11   4       27.29       30.01      7.72 o 
   6  11   4     1365.15     1335.41     17.68 o 
   7  11   4      644.87      668.11     26.42 o 
   8  11   4      127.86      127.73     10.68 o 
   9  11   4      125.22      143.92     10.37 o 
  10  11   4       63.05       73.07     12.43 o 
  11  11   4      166.00      149.53     24.66 o 
  12  11   4      206.85      184.91     21.68 o 
  13  11   4      357.57      358.93     24.40 o 
  14  11   4      129.97      115.61     21.51 o 
  15  11   4       80.18       90.05     21.25 o 
  16  11   4        5.44       -7.56     19.64 o 
  17  11   4       29.47       32.22     29.92 o 
   0  12   4      418.71      385.68     15.06 o 
   1  12   4      420.93      398.55     10.66 o 
   2  12   4      739.22      730.92     13.14 o 
   3  12   4      497.26      465.14     14.99 o 
   4  12   4      136.75      160.68     10.24 o 
   5  12   4      117.36      109.80      8.81 o 
   6  12   4      201.24      195.23     12.89 o 
   7  12   4       46.36       47.29     12.61 o 
   8  12   4       89.30       73.57     13.65 o 
   9  12   4      132.27      125.87     14.44 o 
  10  12   4      132.45      137.66     14.54 o 
  11  12   4       76.46       71.44     20.50 o 
  12  12   4       58.37       47.38     19.84 o 
  13  12   4       86.28      101.75     22.71 o 
  14  12   4       96.82      113.37     28.69 o 
  15  12   4       62.83       64.23     22.97 o 
  16  12   4      314.48      368.06     31.82 o 
   1  13   4      133.68      131.48      8.50 o 
   2  13   4      358.20      334.42     10.73 o 
   3  13   4      273.38      258.38     12.07 o 
   4  13   4      165.69      174.72     12.89 o 
   5  13   4       49.59       41.71     11.54 o 
   6  13   4      106.06      109.83     12.68 o 
   7  13   4        0.97        4.33     13.15 o 
   8  13   4      251.59      248.07     18.54 o 
   9  13   4      131.52      115.14     15.45 o 
  10  13   4       75.62       76.71     21.51 o 
  11  13   4      139.32      125.09     22.53 o 
  12  13   4       57.74       67.77     22.18 o 
  13  13   4       81.85       67.88     23.14 o 
  14  13   4       47.80       28.15     21.44 o 
  15  13   4       51.24       61.17     22.33 o 
   0  14   4      133.65      101.90     18.97 o 
   1  14   4       36.85       37.12     13.07 o 
   2  14   4      162.58      149.81     11.24 o 
   3  14   4       79.66       75.72     10.57 o 
   4  14   4       22.53       38.56     10.77 o 
   5  14   4       38.59       33.94     10.76 o 
   6  14   4      290.58      316.62     20.97 o 
   7  14   4      197.66      233.93     17.60 o 
   8  14   4       41.58       36.21     14.49 o 
   9  14   4      161.75      189.90     17.42 o 
  10  14   4      115.07      133.82     21.38 o 
  11  14   4      375.26      401.82     27.01 o 
  12  14   4       51.53       53.96     22.00 o 
  13  14   4      153.41      151.58     25.18 o 
  14  14   4        5.81       21.06     22.70 o 
   1  15   4      431.08      456.37     18.89 o 
   2  15   4      167.59      185.22     15.71 o 
   3  15   4      103.76       98.78     14.62 o 
   4  15   4       65.44       59.39     13.26 o 
   5  15   4       69.98       94.20     14.77 o 
   6  15   4       64.84       57.76     15.94 o 
   7  15   4       17.21       14.46     15.82 o 
   8  15   4       84.09       79.95     21.63 o 
   9  15   4       99.38      103.53     20.30 o 
  10  15   4       10.48        8.86     21.12 o 
  11  15   4       50.22       51.28     23.11 o 
  12  15   4       57.91       76.72     23.07 o 
  13  15   4      114.86      152.63     33.04 o 
   0  16   4       78.61       90.12     20.73 o 
   1  16   4       59.43       77.35     15.50 o 
   2  16   4      119.59      124.16     16.50 o 
   3  16   4       67.48       79.90     15.58 o 
   4  16   4       29.69       44.74     14.86 o 
   5  16   4      499.17      518.05     39.79 o 
   6  16   4       28.90       33.25     16.76 o 
   7  16   4       18.20       13.83     17.92 o 
   8  16   4       22.91       16.02     17.01 o 
   9  16   4      122.72      158.93     39.59 o 
   1  17   4        9.83       24.76     16.04 o 
   2  17   4      146.63      179.98     17.22 o 
   3  17   4      149.41      182.21     18.35 o 
   4  17   4       43.53       37.96     16.91 o 
   5  17   4      448.12      497.27     26.07 o 
   6  17   4       16.56       15.26     32.61 o 
   7  17   4       83.54       57.44     31.26 o 
   1  18   4      118.05      118.08     32.86 o 
   2  18   4       43.31       68.37     24.32 o 
   3  18   4       55.27      111.89     25.62 o 
   4  18   4       76.94       66.32     33.81 o 
   5  18   4       43.40       23.77     31.95 o 
   6  18   4       48.81       47.40     35.18 o 
   2   0   5    11384.87    11059.64     66.73 o 
   4   0   5      540.07      494.98     18.46 o 
   6   0   5       83.25      108.87     15.42 o 
   8   0   5      818.66      771.64     14.76 o 
  10   0   5     1052.36      892.28     45.69 o 
  12   0   5      194.52      178.63     24.98 o 
  14   0   5      550.28      552.17     35.14 o 
  16   0   5       70.87       49.46     25.35 o 
  18   0   5       52.81       40.00     26.47 o 
  20   0   5       46.56       59.88     31.99 o 
   0   1   5      510.32      501.89     11.99 o 
   1   1   5     7957.98     7847.02     57.95 o 
   2   1   5       33.37       43.40      7.93 o 
   3   1   5     1827.54     1853.38     10.84 o 
   4   1   5     1906.95     1970.58     24.62 o 
   5   1   5     4421.59     4459.42     51.38 o 
   6   1   5      122.04      130.56     10.35 o 
   7   1   5       50.13       47.52      6.21 o 
   8   1   5      142.15      133.76      7.24 o 
   9   1   5      277.28      241.61     10.29 o 
  10   1   5      640.36      598.87     19.40 o 
  11   1   5      767.10      769.85     26.24 o 
  12   1   5      243.33      252.95     21.28 o 
  13   1   5       60.84       61.82     15.04 o 
  14   1   5      454.79      429.05     21.43 o 
  15   1   5      311.27      329.57     22.02 o 
  16   1   5       57.59       50.79     19.45 o 
  17   1   5      163.62      178.27     20.38 o 
  18   1   5      147.69      175.62     23.91 o 
  19   1   5       40.40       29.82     19.01 o 
  20   1   5       70.16       53.23     18.14 o 
  21   1   5        9.20       -7.92     18.98 o 
   1   2   5      157.33      150.40      4.24 o 
   2   2   5      434.01      483.43     15.19 o 
   3   2   5       66.53       54.53      4.67 o 
   4   2   5      802.20      870.62     11.47 o 
   5   2   5     4194.61     4392.64     25.75 o 
   6   2   5     1189.74     1236.64     12.90 o 
   7   2   5      284.84      298.23      7.98 o 
   8   2   5      336.17      337.15      8.62 o 
   9   2   5       61.78       77.30      7.92 o 
  10   2   5      443.40      419.72     11.36 o 
  11   2   5      297.05      265.75     17.23 o 
  12   2   5      794.50      763.87     24.08 o 
  13   2   5      466.28      435.47     31.45 o 
  14   2   5       14.51       18.94     14.73 o 
  15   2   5      117.06      122.10     14.52 o 
  16   2   5      269.30      282.02     18.24 o 
  17   2   5      119.43      110.76     15.73 o 
  18   2   5       93.52       99.73     17.84 o 
  19   2   5      177.96      145.09     17.68 o 
  20   2   5       43.65       64.52     17.85 o 
  21   2   5       12.30        2.84     20.77 o 
   0   3   5     4117.08     4025.57     26.98 o 
   1   3   5      126.06      131.18      4.87 o 
   2   3   5      382.67      381.20      6.61 o 
   3   3   5     1939.92     2063.30     16.90 o 
   4   3   5     6583.35     6681.56     44.55 o 
   5   3   5       55.88       60.36      4.28 o 
   6   3   5      425.07      473.84      9.80 o 
   7   3   5      262.99      283.98      8.27 o 
   8   3   5      511.36      543.52     21.46 o 
   9   3   5      247.48      225.22      5.79 o 
  10   3   5     1715.01     1670.82     28.40 o 
  11   3   5      286.89      273.30     13.54 o 
  12   3   5      307.16      341.92     15.08 o 
  13   3   5       19.15       19.30     11.57 o 
  14   3   5        8.31       13.86     12.24 o 
  15   3   5       92.33      109.40     16.83 o 
  16   3   5       20.76       23.38     10.70 o 
  17   3   5      190.67      199.68     18.39 o 
  18   3   5      146.16      170.24     17.56 o 
  19   3   5       51.33       43.96     15.95 o 
  20   3   5      273.16      281.34     22.21 o 
  21   3   5       29.15       46.95     21.17 o 
   1   4   5      196.26      192.97      5.18 o 
   2   4   5      914.81      894.58      8.24 o 
   3   4   5     5865.96     6043.98     46.05 o 
   4   4   5      511.44      536.08     14.46 o 
   5   4   5     1936.74     2048.90     20.61 o 
   6   4   5     1281.42     1276.78     13.94 o 
   7   4   5      678.52      695.54     11.46 o 
   8   4   5      249.40      271.04      7.04 o 
   9   4   5        5.22       10.76      4.26 o 
  10   4   5      647.22      625.98     12.98 o 
  11   4   5      246.82      228.89     19.08 o 
  12   4   5       80.11       94.97     12.14 o 
  13   4   5      609.61      577.85     18.48 o 
  14   4   5      295.70      273.81     15.62 o 
  15   4   5       38.99       40.50     10.72 o 
  16   4   5      161.26      180.05     13.13 o 
  17   4   5      220.51      246.73     18.23 o 
  18   4   5        6.60       21.54     16.25 o 
  19   4   5       27.96       36.94     15.98 o 
  20   4   5       21.72       16.33     16.31 o 
  21   4   5        1.95        0.41     32.13 o 
   0   5   5     7982.97     8078.84     61.65 o 
   1   5   5     1178.69     1203.47      9.70 o 
   2   5   5      413.24      426.01      6.47 o 
   3   5   5       49.95       55.68      4.71 o 
   4   5   5      713.28      653.58     15.51 o 
   5   5   5     1229.79     1178.93     13.53 o 
   6   5   5      399.53      409.55      9.49 o 
   7   5   5      211.32      193.08      7.23 o 
   8   5   5     1249.16     1280.77     26.60 o 
   9   5   5      288.69      291.02      8.72 o 
  10   5   5      288.74      251.56      7.61 o 
  11   5   5      714.41      674.61     20.82 o 
  12   5   5      523.92      502.69     16.79 o 
  13   5   5       62.16       53.32     11.78 o 
  14   5   5      278.96      298.90     13.33 o 
  15   5   5      560.90      575.53     36.88 o 
  16   5   5      145.45      138.00     12.69 o 
  17   5   5        7.27       19.25     14.07 o 
  18   5   5       27.45       47.56     15.09 o 
  19   5   5      109.92      101.88     17.68 o 
  20   5   5      243.51      294.80     39.73 o 
  21   5   5       60.69       60.34     32.39 o 
   1   6   5      389.95      406.91      9.19 o 
   2   6   5     1620.93     1535.23     16.31 o 
   3   6   5     1402.80     1452.68     19.14 o 
   4   6   5       26.20       29.47      8.28 o 
   5   6   5      425.72      413.29      8.10 o 
   6   6   5      394.78      384.16     10.97 o 
   7   6   5       60.06      116.43     30.10 o 
   8   6   5      686.11      634.86     17.14 o 
   9   6   5      222.02      218.17      8.54 o 
  10   6   5      367.26      361.03     10.51 o 
  11   6   5      285.42      304.33     13.81 o 
  12   6   5      199.81      200.70     11.57 o 
  13   6   5       35.57       29.21      9.85 o 
  14   6   5      516.34      515.52     15.69 o 
  15   6   5       64.82       65.63     11.20 o 
  16   6   5      180.36      194.32     13.65 o 
  17   6   5      105.14      118.67     19.76 o 
  18   6   5      112.67      128.99     22.91 o 
  19   6   5       31.31       28.50     22.44 o 
  20   6   5       40.20       13.66     33.11 o 
   0   7   5      426.35      466.18     18.96 o 
   1   7   5      163.45      156.75      4.08 o 
   2   7   5      546.38      520.38     13.39 o 
   3   7   5      105.32      139.09     11.11 o 
   4   7   5     1527.30     1585.32     18.37 o 
   5   7   5     1342.48     1273.94     26.14 o 
   6   7   5      665.50      654.28      8.90 o 
   7   7   5      205.88      204.19     14.55 o 
   8   7   5       51.78       51.99      6.37 o 
   9   7   5      164.92      192.35      9.49 o 
  10   7   5      355.14      346.29      9.53 o 
  11   7   5      767.20      756.04     15.91 o 
  12   7   5       89.15       93.81     10.28 o 
  13   7   5       86.61       87.53     10.27 o 
  14   7   5       73.36       66.22     10.88 o 
  15   7   5      137.43      158.37     12.50 o 
  16   7   5       31.62       33.61     14.23 o 
  17   7   5       70.01      132.20     21.84 o 
  18   7   5      134.43      167.50     27.20 o 
  19   7   5      286.89      294.11     36.66 o 
  20   7   5       25.65        1.23     31.02 o 
   1   8   5      240.74      239.20      7.98 o 
   2   8   5     1819.43     1744.61     19.64 o 
   3   8   5      197.38      186.20      7.41 o 
   4   8   5     1167.05     1111.89     15.70 o 
   5   8   5     1825.27     1788.78     19.26 o 
   6   8   5        8.17       10.31      7.05 o 
   7   8   5      788.18      739.15     14.87 o 
   8   8   5      350.86      337.58     13.97 o 
   9   8   5        5.82       13.15      6.01 o 
  10   8   5      585.60      560.00     19.46 o 
  11   8   5      588.72      551.84     12.43 o 
  12   8   5      374.41      353.60     12.89 o 
  13   8   5       28.63       31.65     14.03 o 
  14   8   5       51.96       40.26     14.62 o 
  15   8   5       34.08       49.00     15.21 o 
  16   8   5       41.92       46.85     14.92 o 
  17   8   5       79.80       93.86     22.83 o 
  18   8   5       26.91       16.91     23.67 o 
  19   8   5       97.76       98.85     34.89 o 
   0   9   5      149.85      148.22      4.54 o 
   1   9   5      151.73      153.51      6.64 o 
   2   9   5      153.62      155.25      7.04 o 
   3   9   5      123.95      126.75      6.89 o 
   4   9   5      614.96      598.31     19.41 o 
   5   9   5      146.21      130.73      8.48 o 
   6   9   5      101.04      117.33      8.59 o 
   7   9   5      258.92      246.04     11.15 o 
   8   9   5        1.32       -1.27      8.62 o 
   9   9   5       47.77       31.05      8.87 o 
  10   9   5      739.79      737.56     24.46 o 
  11   9   5      133.75      118.28     14.05 o 
  12   9   5      226.80      219.95     17.07 o 
  13   9   5      182.07      184.04     16.98 o 
  14   9   5      130.16      128.28     16.25 o 
  15   9   5       44.29       38.77     15.27 o 
  16   9   5        3.01       -0.62     15.48 o 
  17   9   5       26.53       32.90     20.60 o 
  18   9   5      115.87      114.29     35.57 o 
  19   9   5       21.54       18.79     33.44 o 
   1  10   5      107.33       98.37      5.75 o 
   2  10   5      541.57      525.40      9.92 o 
   3  10   5      754.08      707.93     15.28 o 
   4  10   5      255.70      258.81     11.37 o 
   5  10   5      250.58      235.54     10.01 o 
   6  10   5       70.85       69.75      8.38 o 
   7  10   5     1140.06     1138.01     39.06 o 
   8  10   5      162.16      170.29     10.73 o 
   9  10   5      206.42      213.63     11.24 o 
  10  10   5      119.69      138.22     10.43 o 
  11  10   5       25.56       23.13     11.52 o 
  12  10   5        7.48       11.78     18.90 o 
  13  10   5      260.99      254.80     22.32 o 
  14  10   5       41.16       51.97     15.81 o 
  15  10   5       19.92       22.07     15.72 o 
  16  10   5      110.24      117.01     18.03 o 
  17  10   5        0.73       -7.49     21.67 o 
  18  10   5        3.18      -23.41     31.30 o 
   0  11   5     1333.53     1286.45     33.57 o 
   1  11   5       10.17        6.41      8.04 o 
   2  11   5       55.99       52.26      8.41 o 
   3  11   5      974.34      948.42     15.67 o 
   4  11   5      104.78       97.34      9.05 o 
   5  11   5      777.06      748.39     14.48 o 
   6  11   5      125.13      119.95      9.43 o 
   7  11   5      276.04      246.35     13.77 o 
   8  11   5       82.94       80.41      9.96 o 
   9  11   5        6.08       12.67      8.61 o 
  10  11   5       50.63       53.35      9.89 o 
  11  11   5      100.96      104.94     19.68 o 
  12  11   5      162.80      169.68     21.82 o 
  13  11   5        6.49       13.11     19.96 o 
  14  11   5       26.88       29.05     21.97 o 
  15  11   5       17.94       32.51     28.58 o 
  16  11   5      137.41      152.44     23.49 o 
   1  12   5       59.19       43.85      7.94 o 
   2  12   5      315.91      313.48     11.89 o 
   3  12   5      111.50      110.19      9.15 o 
   4  12   5       72.99       83.36      8.87 o 
   5  12   5       16.58       26.63      8.15 o 
   6  12   5       75.55       66.86      9.14 o 
   7  12   5      155.98      124.88     13.98 o 
   8  12   5      445.60      467.21     19.31 o 
   9  12   5      148.93      152.09     14.64 o 
  10  12   5       29.14       37.61     12.96 o 
  11  12   5      117.19      100.86     20.73 o 
  12  12   5      117.84      142.74     22.00 o 
  13  12   5       62.65       61.31     21.59 o 
  14  12   5       83.51       74.34     20.55 o 
  15  12   5      188.27      205.69     27.14 o 
  16  12   5      119.89      121.00     31.60 o 
   0  13   5       46.22       66.22     12.18 o 
   1  13   5       77.75       86.95      8.55 o 
   2  13   5      181.67      163.76      9.61 o 
   3  13   5      120.81      117.05     11.97 o 
   4  13   5      297.14      285.89     14.61 o 
   5  13   5      172.32      159.65     13.46 o 
   6  13   5      337.77      321.19     15.17 o 
   7  13   5      126.15      138.90     15.01 o 
   8  13   5       21.01       21.58     14.13 o 
   9  13   5      498.07      514.35     20.52 o 
  10  13   5        6.98       -0.67     25.81 o 
  11  13   5       69.00       85.70     22.65 o 
  12  13   5      171.83      192.91     24.50 o 
  13  13   5       15.93       17.75     20.77 o 
  14  13   5      181.11      220.37     44.12 o 
  15  13   5       21.22       33.23     29.19 o 
   1  14   5       71.06       59.64     12.69 o 
   2  14   5      257.16      273.09     13.18 o 
   3  14   5       58.28       56.77     10.59 o 
   4  14   5      130.25      135.43     12.45 o 
   5  14   5      265.41      240.59     14.99 o 
   6  14   5       54.65       62.20     12.72 o 
   7  14   5      133.40      137.70     16.05 o 
   8  14   5        2.95        7.50     14.98 o 
   9  14   5        9.75       27.32     15.24 o 
  10  14   5       27.45       19.82     20.09 o 
  11  14   5       81.96       85.32     22.18 o 
  12  14   5        9.31        7.28     21.75 o 
  13  14   5       78.53      103.98     24.73 o 
  14  14   5       11.41       -6.06     33.11 o 
   0  15   5       21.68       19.41     21.53 o 
   1  15   5       42.57       61.23     14.19 o 
   2  15   5       74.76       81.76     14.41 o 
   3  15   5        5.15        7.23     13.56 o 
   4  15   5       84.51      104.65     15.33 o 
   5  15   5      226.73      240.18     16.53 o 
   6  15   5       10.81       14.45     16.99 o 
   7  15   5        7.46        7.72     15.70 o 
   8  15   5       45.23       53.82     15.78 o 
   9  15   5       17.18       21.74     21.29 o 
  10  15   5      145.04      156.55     24.11 o 
  11  15   5       18.45       31.41     21.18 o 
  12  15   5        8.41        8.65     26.53 o 
  13  15   5       76.84       61.06     29.84 o 
   1  16   5       36.19       46.34     15.20 o 
   2  16   5      275.53      282.11     18.26 o 
   3  16   5       13.00       15.51     14.35 o 
   4  16   5       27.54       22.75     15.61 o 
   5  16   5      125.32      153.61     17.29 o 
   6  16   5       54.22       34.08     18.36 o 
   7  16   5       78.27       90.82     19.54 o 
   8  16   5       21.16       25.90     24.32 o 
   0  17   5      145.64      143.68     25.30 o 
   1  17   5      211.23      218.78     18.70 o 
   2  17   5       30.08       41.36     16.95 o 
   3  17   5       74.50       79.89     17.31 o 
   4  17   5      244.20      275.69     19.13 o 
   5  17   5      193.93      212.11     39.58 o 
   6  17   5      219.58      183.33     35.92 o 
   7  17   5       92.67       71.95     33.16 o 
   0   0   6    23667.74    24751.86    106.07 o 
   2   0   6     5352.73     5531.02     51.91 o 
   4   0   6     1928.11     2045.54    123.05 o 
   6   0   6     3786.58     3762.66     50.69 o 
   8   0   6      992.93     1074.98     32.04 o 
  10   0   6     1867.63     1735.93     43.64 o 
  12   0   6      738.21      684.87     34.21 o 
  14   0   6     1496.13     1457.39     48.50 o 
  16   0   6     1527.23     1610.50     52.94 o 
  18   0   6       54.06       83.93     31.22 o 
  20   0   6      291.51      306.44     41.58 o 
   1   1   6      716.44      725.24     14.79 o 
   2   1   6      516.51      587.57     18.46 o 
   3   1   6       18.18       23.54      5.05 o 
   4   1   6     1824.02     1917.13     12.15 o 
   5   1   6     1203.14     1170.26     32.29 o 
   6   1   6      834.88      957.23     23.10 o 
   7   1   6     1980.89     1919.33     27.84 o 
   8   1   6      356.79      344.25     11.40 o 
   9   1   6      574.62      562.96     12.18 o 
  10   1   6       70.18       73.87      4.21 o 
  11   1   6      159.64      157.65      8.09 o 
  12   1   6      353.46      361.16     20.87 o 
  13   1   6      195.94      193.59     24.84 o 
  14   1   6      431.10      451.90     22.72 o 
  15   1   6      113.86      120.34     18.57 o 
  16   1   6       73.55       65.02     19.82 o 
  17   1   6      171.56      189.42     23.01 o 
  18   1   6      177.05      212.80     22.14 o 
  19   1   6        1.72        3.22     17.13 o 
  20   1   6       92.55      104.12     18.73 o 
  21   1   6        7.81       24.15     21.92 o 
   0   2   6     5564.41     5640.88     28.24 o 
   1   2   6       33.10       33.48      4.52 o 
   2   2   6     4045.73     4108.03     37.03 o 
   3   2   6     3987.99     4191.58     24.27 o 
   4   2   6     3242.91     3320.58     26.93 o 
   5   2   6     4425.10     4561.96     26.57 o 
   6   2   6     1006.13     1018.75     22.60 o 
   7   2   6      543.12      538.24     13.12 o 
   8   2   6      382.53      396.72      9.53 o 
   9   2   6      381.86      337.27      9.64 o 
  10   2   6      242.41      201.13     13.04 o 
  11   2   6     2837.64     2849.57     31.18 o 
  12   2   6       29.44       29.91     11.55 o 
  13   2   6      849.13      834.29     20.77 o 
  14   2   6      102.73       98.78     13.43 o 
  15   2   6      212.99      198.92     15.53 o 
  16   2   6      142.68      169.97     16.47 o 
  17   2   6       90.00       92.59     16.62 o 
  18   2   6       22.60       23.96     15.38 o 
  19   2   6      119.21      104.86     18.47 o 
  20   2   6      140.04      131.88     19.24 o 
  21   2   6       31.86       34.82     22.82 o 
   1   3   6     2369.10     2463.59     20.74 o 
   2   3   6     2424.32     2308.59     17.52 o 
   3   3   6      350.32      374.01      9.34 o 
   4   3   6       35.75       38.42      8.26 o 
   5   3   6      216.54      211.60      4.93 o 
   6   3   6     3043.00     3033.45     37.82 o 
   7   3   6      227.28      241.71      9.55 o 
   8   3   6      440.23      388.12      9.84 o 
   9   3   6      485.67      498.21     14.89 o 
  10   3   6      211.43      184.12      7.78 o 
  11   3   6      106.06      104.52      8.36 o 
  12   3   6      470.51      477.44     16.74 o 
  13   3   6       66.22       45.66     12.36 o 
  14   3   6       62.56       50.47     13.15 o 
  15   3   6      189.10      192.73     15.83 o 
  16   3   6      193.82      183.09     16.42 o 
  17   3   6      418.35      458.79     36.32 o 
  18   3   6        7.37       15.62     15.15 o 
  19   3   6        4.57        2.01     15.71 o 
  20   3   6       53.04       51.42     18.20 o 
  21   3   6        0.88      -21.51     21.51 o 
   0   4   6     4065.17     4077.10     33.12 o 
   1   4   6      754.85      776.27      8.87 o 
   2   4   6     1016.45     1048.53     19.15 o 
   3   4   6      639.43      653.60     11.17 o 
   4   4   6     1141.23     1188.72     15.56 o 
   5   4   6       56.56       67.63      4.95 o 
   6   4   6     1241.80     1256.77     30.70 o 
   7   4   6      278.80      283.11     10.37 o 
   8   4   6      244.10      224.61     10.59 o 
   9   4   6      361.06      354.49     10.65 o 
  10   4   6      211.53      184.65     10.42 o 
  11   4   6      810.30      736.87     17.91 o 
  12   4   6      187.28      201.54     13.52 o 
  13   4   6      160.36      144.24     13.67 o 
  14   4   6       60.36       69.00     13.18 o 
  15   4   6      156.83      166.85     15.05 o 
  16   4   6       25.55       32.14     10.99 o 
  17   4   6       57.27       60.73     16.08 o 
  18   4   6       65.43       87.67     15.33 o 
  19   4   6       28.86       39.24     17.04 o 
  20   4   6       67.10       59.81     20.42 o 
  21   4   6       94.06      110.86     32.12 o 
   1   5   6      272.60      272.93      6.62 o 
   2   5   6      831.96      832.52      9.85 o 
   3   5   6      849.31      880.19     11.59 o 
   4   5   6      482.55      510.15     11.11 o 
   5   5   6     1611.22     1585.44     16.08 o 
   6   5   6      333.13      336.83      7.91 o 
   7   5   6      813.27      828.14     15.07 o 
   8   5   6       79.23       93.57      7.22 o 
   9   5   6      289.87      288.95      9.12 o 
  10   5   6      496.92      455.04     14.23 o 
  11   5   6        1.11        1.74      3.83 o 
  12   5   6      107.52       88.09     11.88 o 
  13   5   6       74.33       64.96     12.06 o 
  14   5   6      272.53      278.53     16.01 o 
  15   5   6      222.50      221.01     12.95 o 
  16   5   6      222.79      259.45     17.35 o 
  17   5   6        4.57       10.77     14.13 o 
  18   5   6      121.50      135.70     17.09 o 
  19   5   6      130.06      167.98     25.08 o 
  20   5   6       33.00       24.43     28.56 o 
  21   5   6      116.63      165.78     35.87 o 
   0   6   6      143.38      108.12      8.08 o 
   1   6   6      477.30      478.01      8.60 o 
   2   6   6     1150.70     1146.75     12.24 o 
   3   6   6     1547.54     1592.24     35.25 o 
   4   6   6     1025.06     1034.38     12.08 o 
   5   6   6      156.02      170.75      6.72 o 
   6   6   6      908.39      898.79     13.22 o 
   7   6   6       33.18       25.92      6.34 o 
   8   6   6     1573.82     1531.01     27.43 o 
   9   6   6      119.17      108.12      7.78 o 
  10   6   6      482.55      439.48     10.74 o 
  11   6   6       17.30       18.41      5.88 o 
  12   6   6       85.28       75.47     11.14 o 
  13   6   6      118.26      116.48     13.08 o 
  14   6   6      145.46      162.12     12.45 o 
  15   6   6       10.53       18.22     10.87 o 
  16   6   6      207.01      214.34     14.21 o 
  17   6   6       76.76       68.87     31.53 o 
  18   6   6       18.37       25.97     20.62 o 
  19   6   6       23.08       11.49     23.10 o 
  20   6   6       61.33       54.37     30.46 o 
   1   7   6     1050.18     1089.77     12.26 o 
   2   7   6      370.01      401.12      6.30 o 
   3   7   6      200.96      205.02      6.12 o 
   4   7   6      240.56      226.92      6.52 o 
   5   7   6      436.97      460.48      8.11 o 
   6   7   6      176.96      160.85      6.19 o 
   7   7   6      516.18      472.82     11.22 o 
   8   7   6      113.60      108.89      8.35 o 
   9   7   6      220.22      196.97      9.73 o 
  10   7   6      145.46      133.34      8.21 o 
  11   7   6      112.14      100.60      7.78 o 
  12   7   6       44.92       49.43      9.99 o 
  13   7   6      755.06      729.99     17.48 o 
  14   7   6      167.08      170.49     12.13 o 
  15   7   6      185.00      189.42     17.64 o 
  16   7   6       18.10       16.14     14.51 o 
  17   7   6      130.03      137.48     24.41 o 
  18   7   6       63.08       86.46     21.85 o 
  19   7   6        2.88      -12.17     31.44 o 
  20   7   6       90.62      117.46     33.99 o 
   0   8   6       80.21       82.07      5.44 o 
   1   8   6      870.74      765.15     11.91 o 
   2   8   6      288.31      268.88      4.48 o 
   3   8   6      599.33      624.59     14.76 o 
   4   8   6      686.20      653.90     17.27 o 
   5   8   6      515.78      525.26     12.51 o 
   6   8   6       15.64       19.15      5.37 o 
   7   8   6      139.30      127.23      5.38 o 
   8   8   6       82.87      106.35      9.03 o 
   9   8   6       25.72       36.01      8.33 o 
  10   8   6      316.90      301.38     18.50 o 
  11   8   6      926.14      891.34     16.85 o 
  12   8   6      148.31      141.50     15.26 o 
  13   8   6      116.61      108.38     15.40 o 
  14   8   6       78.63       62.05     15.49 o 
  15   8   6        0.05        9.04     14.93 o 
  16   8   6       64.13       89.23     29.05 o 
  17   8   6        4.19       17.44     20.78 o 
  18   8   6      140.71      142.41     25.70 o 
  19   8   6       50.61       67.93     33.81 o 
   1   9   6      591.51      533.30     19.63 o 
   2   9   6     1888.26     1779.24     22.14 o 
   3   9   6      115.30      133.04      8.06 o 
   4   9   6      810.78      787.14     14.03 o 
   5   9   6      139.15      167.18      9.44 o 
   6   9   6       41.72       40.22      8.10 o 
   7   9   6      153.15      147.85      9.05 o 
   8   9   6      851.79      776.65     16.40 o 
   9   9   6       13.60       19.01      9.24 o 
  10   9   6       37.27       32.58     10.79 o 
  11   9   6      155.93      168.79     19.87 o 
  12   9   6      398.03      471.80     74.70 o 
  13   9   6      138.41      137.66     15.72 o 
  14   9   6      130.04      155.94     17.63 o 
  15   9   6       75.85       73.24     16.13 o 
  16   9   6      143.83      144.84     18.16 o 
  17   9   6      109.86      129.97     27.65 o 
  18   9   6       74.38       69.20     30.86 o 
   0  10   6      462.79      430.25      6.94 o 
   1  10   6     1224.83     1225.84     14.30 o 
   2  10   6     2995.50     2886.48     24.13 o 
   3  10   6      203.86      201.90     10.30 o 
   4  10   6      670.11      647.85     13.80 o 
   5  10   6      201.84      191.66     10.11 o 
   6  10   6     1285.86     1195.78     17.10 o 
   7  10   6      415.10      405.23     12.06 o 
   8  10   6      953.66      954.05     23.72 o 
   9  10   6        5.87        2.64      9.29 o 
  10  10   6       63.41       64.50     10.17 o 
  11  10   6      241.38      253.05     15.92 o 
  12  10   6       26.64       30.76     20.03 o 
  13  10   6       46.04       46.07     20.16 o 
  14  10   6      126.02      153.51     22.94 o 
  15  10   6       92.96       88.86     20.66 o 
  16  10   6       79.57       84.80     17.70 o 
  17  10   6       64.46       36.91     30.93 o 
  18  10   6        1.70        7.05     28.25 o 
   1  11   6      134.67      116.78      5.96 o 
   2  11   6       99.51       97.86      9.52 o 
   3  11   6        9.87       13.68      8.67 o 
   4  11   6      144.06      159.46     10.05 o 
   5  11   6      703.27      650.62     14.24 o 
   6  11   6      486.42      485.08     13.23 o 
   7  11   6      709.84      680.84     15.02 o 
   8  11   6       50.62       47.57     10.26 o 
   9  11   6       96.49       81.58     10.73 o 
  10  11   6       53.25       63.69     10.63 o 
  11  11   6      151.14      155.37     21.28 o 
  12  11   6       56.64       70.20     21.50 o 
  13  11   6      257.19      275.01     25.66 o 
  14  11   6        2.02       -4.51     19.49 o 
  15  11   6        7.17       -7.31     21.57 o 
  16  11   6       61.87       56.82     22.30 o 
   0  12   6     1268.59     1234.70     24.16 o 
   1  12   6      259.39      247.17     11.22 o 
   2  12   6      210.01      200.28     10.59 o 
   3  12   6       26.14       21.80      8.42 o 
   4  12   6      145.03      147.89     14.55 o 
   5  12   6      370.63      365.20     13.29 o 
   6  12   6      177.33      170.43     10.43 o 
   7  12   6        0.97        5.18      9.78 o 
   8  12   6       25.25       21.43     13.68 o 
   9  12   6      119.12      142.23     15.31 o 
  10  12   6      253.84      269.92     24.46 o 
  11  12   6      212.48      212.16     23.48 o 
  12  12   6       29.78       26.16     19.37 o 
  13  12   6       32.82       49.35     21.71 o 
  14  12   6        1.56       20.51     22.47 o 
  15  12   6      112.63      110.47     22.76 o 
  16  12   6      244.92      253.72     36.71 o 
   1  13   6      207.62      249.34     10.75 o 
   2  13   6       56.53       55.43      9.34 o 
   3  13   6      121.12      139.82     10.28 o 
   4  13   6      118.91      111.13     12.45 o 
   5  13   6      287.58      266.69     15.77 o 
   6  13   6       51.38       61.01     11.91 o 
   7  13   6       86.19      106.39     15.73 o 
   8  13   6      270.75      296.90     18.11 o 
   9  13   6       79.15       95.62     16.01 o 
  10  13   6       16.28       34.48     20.77 o 
  11  13   6      107.19      114.52     21.40 o 
  12  13   6      106.18      123.75     22.19 o 
  13  13   6       56.90       41.70     21.60 o 
  14  13   6       55.60       29.84     21.19 o 
  15  13   6       49.56       75.18     33.87 o 
   0  14   6      253.83      248.32     35.78 o 
   1  14   6       66.58       71.06     10.97 o 
   2  14   6       33.55       32.29     10.77 o 
   3  14   6       88.63       67.55     11.48 o 
   4  14   6      194.64      221.40     14.65 o 
   5  14   6       29.47       28.69     12.08 o 
   6  14   6       60.20       53.95     12.43 o 
   7  14   6       39.93       59.14     16.17 o 
   8  14   6        7.01       11.89     15.41 o 
   9  14   6      114.15      116.49     22.11 o 
  10  14   6       14.76       11.17     19.58 o 
  11  14   6       16.17       13.00     20.53 o 
  12  14   6       49.02       27.83     20.57 o 
  13  14   6       89.88      101.36     26.54 o 
   1  15   6       18.86       25.59     14.58 o 
   2  15   6      265.09      269.90     17.86 o 
   3  15   6       41.48       45.26     14.63 o 
   4  15   6       19.35       17.72     13.77 o 
   5  15   6      100.27       81.62     14.84 o 
   6  15   6      284.33      292.43     20.35 o 
   7  15   6      223.30      249.25     19.30 o 
   8  15   6       53.58       48.54     17.34 o 
   9  15   6       16.09       24.75     21.13 o 
  10  15   6       51.86       60.64     23.64 o 
  11  15   6       14.70       27.57     32.15 o 
  12  15   6        4.53        3.37     30.53 o 
   0  16   6       67.92       68.62     21.44 o 
   1  16   6       30.14       29.97     15.19 o 
   2  16   6      111.82      109.44     16.13 o 
   3  16   6      209.68      203.05     17.93 o 
   4  16   6       45.73       51.16     14.98 o 
   5  16   6       58.48       43.89     15.11 o 
   6  16   6       88.49       70.64     18.47 o 
   7  16   6       71.22       76.63     19.54 o 
   1  17   6       17.60       29.92     15.22 o 
   2  17   6       88.98      103.29     17.07 o 
   3  17   6        4.88       -2.84     15.62 o 
   4  17   6        5.33        5.68     17.64 o 
   5  17   6      187.95      171.53     24.06 o 
   6  17   6       27.85       46.75     32.97 o 
   7  17   6      114.80      129.98     35.85 o 
   2   0   7     1612.82     1840.70     34.17 o 
   4   0   7    14184.80    13968.54     82.86 o 
   6   0   7     1183.38     1238.47     32.95 o 
   8   0   7     2753.96     2653.23     49.66 o 
  10   0   7     1183.73     1144.67     57.82 o 
  12   0   7     1016.33      901.52     38.84 o 
  14   0   7       44.84       56.45     25.90 o 
  16   0   7       70.30      127.26     29.02 o 
  18   0   7      158.18      129.98     28.21 o 
  20   0   7      335.66      321.09     28.65 o 
   0   1   7      563.92      617.84     19.28 o 
   1   1   7     1088.97     1089.73     13.83 o 
   2   1   7     4950.88     4997.59     38.10 o 
   3   1   7     2874.09     2917.52     36.76 o 
   4   1   7     2858.97     2878.73     23.07 o 
   5   1   7     1352.40     1408.31     16.65 o 
   6   1   7     4088.16     4106.58     47.60 o 
   7   1   7      947.87      930.14     15.28 o 
   8   1   7     1076.68     1142.12     24.57 o 
   9   1   7      138.19      127.61      9.24 o 
  10   1   7      118.33      104.84      5.91 o 
  11   1   7     2188.06     2094.04     24.29 o 
  12   1   7      594.67      548.96     22.93 o 
  13   1   7       10.49        1.87     15.60 o 
  14   1   7       32.93       34.95     17.17 o 
  15   1   7       50.11       31.40     20.02 o 
  16   1   7       43.77       41.18     17.77 o 
  17   1   7      204.01      223.61     17.72 o 
  18   1   7      297.61      291.12     20.09 o 
  19   1   7       27.43       33.64     17.09 o 
  20   1   7       99.01      109.27     19.03 o 
  21   1   7       59.09       68.29     23.89 o 
   1   2   7      333.00      374.59     16.91 o 
   2   2   7     1063.25     1125.53     14.89 o 
   3   2   7     1390.77     1443.14     16.03 o 
   4   2   7      795.06      831.89     12.55 o 
   5   2   7      772.85      788.20     12.16 o 
   6   2   7     1613.77     1633.94     18.09 o 
   7   2   7     3067.55     2987.58     28.19 o 
   8   2   7      538.79      499.95     10.84 o 
   9   2   7      537.53      525.52     11.59 o 
  10   2   7     1041.49      965.74     14.89 o 
  11   2   7      298.41      245.77     12.46 o 
  12   2   7       75.41       72.47     11.98 o 
  13   2   7        8.58        7.91     11.63 o 
  14   2   7      217.25      198.41     15.22 o 
  15   2   7       73.25       59.95     13.78 o 
  16   2   7       38.76       26.03     14.42 o 
  17   2   7      105.33      114.92     16.39 o 
  18   2   7      105.87      106.78     17.10 o 
  19   2   7       65.00       57.68     17.23 o 
  20   2   7       92.50      107.50     19.06 o 
  21   2   7       35.15       48.48     21.13 o 
   0   3   7     2790.94     2837.68     34.54 o 
   1   3   7       78.09       83.72      6.78 o 
   2   3   7     1781.29     1756.96     26.96 o 
   3   3   7     1000.33     1007.16     12.75 o 
   4   3   7     1210.84     1233.42     15.56 o 
   5   3   7      172.66      151.71      5.08 o 
   6   3   7      872.02      838.69     15.58 o 
   7   3   7      179.21      181.42      9.52 o 
   8   3   7      709.55      727.54     20.19 o 
   9   3   7      262.17      234.33     13.30 o 
  10   3   7      423.57      384.91     11.23 o 
  11   3   7      110.52       85.24     11.64 o 
  12   3   7      130.54      108.61     12.60 o 
  13   3   7       27.99       27.89     11.73 o 
  14   3   7       39.71       39.56     12.19 o 
  15   3   7       35.69       44.26     13.24 o 
  16   3   7      624.02      671.11     25.36 o 
  17   3   7        0.12        2.69     14.68 o 
  18   3   7       59.80       64.28     16.65 o 
  19   3   7      125.23      131.39     17.67 o 
  20   3   7       65.38       70.94     21.28 o 
  21   3   7        0.46      -13.89     21.77 o 
   1   4   7     2451.51     2602.50     15.10 o 
   2   4   7     2205.98     2214.50     16.08 o 
   3   4   7      445.87      462.37      9.87 o 
   4   4   7      394.44      433.62     10.64 o 
   5   4   7      187.34      189.78      7.21 o 
   6   4   7        9.17        9.27      3.97 o 
   7   4   7      531.65      494.42     12.64 o 
   8   4   7      989.88      958.59     17.19 o 
   9   4   7      634.35      635.25     15.77 o 
  10   4   7      217.50      249.34     11.49 o 
  11   4   7       90.47       70.66      5.08 o 
  12   4   7       29.50       24.24     11.29 o 
  13   4   7      461.40      483.50     17.52 o 
  14   4   7       10.42       16.05     12.24 o 
  15   4   7       68.20       58.63     14.35 o 
  16   4   7      204.92      228.14     17.24 o 
  17   4   7      104.87      126.27     16.37 o 
  18   4   7       24.09       35.09     15.12 o 
  19   4   7       80.43       87.06     17.41 o 
  20   4   7       69.13       67.48     29.22 o 
   0   5   7     4452.09     4652.02     28.64 o 
   1   5   7      403.28      389.12      7.96 o 
   2   5   7        1.85        6.58      4.85 o 
   3   5   7      117.07      123.80      8.28 o 
   4   5   7      724.04      711.11     13.48 o 
   5   5   7      454.92      465.37     10.20 o 
   6   5   7      201.55      190.67     11.00 o 
   7   5   7       95.16       85.81      8.81 o 
   8   5   7      777.44      780.47     16.24 o 
   9   5   7      675.24      634.63     17.23 o 
  10   5   7      696.63      659.09     12.08 o 
  11   5   7      352.57      383.88      9.95 o 
  12   5   7       77.13       61.00     11.45 o 
  13   5   7       26.92       26.29     11.53 o 
  14   5   7      391.99      432.56     17.71 o 
  15   5   7      281.61      279.20     16.89 o 
  16   5   7      161.68      193.96     20.57 o 
  17   5   7      184.51      202.26     17.41 o 
  18   5   7       41.88       58.48     15.97 o 
  19   5   7      145.80      170.55     25.61 o 
  20   5   7       88.79       97.32     31.07 o 
   1   6   7      447.41      477.41      9.58 o 
   2   6   7     1361.01     1330.21     14.34 o 
   3   6   7      358.48      359.70     10.35 o 
   4   6   7      133.06      147.39      8.48 o 
   5   6   7       64.98       67.96      6.29 o 
   6   6   7      638.42      670.67     12.24 o 
   7   6   7      451.40      469.03     15.65 o 
   8   6   7      506.20      480.78     11.32 o 
   9   6   7      116.94      110.03      8.08 o 
  10   6   7       71.61       76.10      7.74 o 
  11   6   7        9.91        5.17      5.96 o 
  12   6   7      580.30      567.05     17.60 o 
  13   6   7      214.60      197.76     14.06 o 
  14   6   7      184.92      172.94     14.49 o 
  15   6   7       58.64       48.57     11.14 o 
  16   6   7       82.86       74.41     12.71 o 
  17   6   7      130.27      137.57     22.16 o 
  18   6   7       63.81       67.37     22.27 o 
  19   6   7       40.04       34.84     30.76 o 
  20   6   7       45.20       50.25     32.33 o 
   0   7   7     4924.22     4781.80     67.14 o 
   1   7   7     1347.82     1310.18     11.99 o 
   2   7   7      226.46      224.12      7.33 o 
   3   7   7        3.68        0.55      5.79 o 
   4   7   7      288.35      268.53      8.04 o 
   5   7   7      245.96      233.82      7.80 o 
   6   7   7       47.65       44.74      6.31 o 
   7   7   7       96.79       98.50      6.46 o 
   8   7   7      751.70      695.48     27.52 o 
   9   7   7      143.02      141.29      9.38 o 
  10   7   7      187.42      172.52      8.94 o 
  11   7   7      595.68      553.55     16.35 o 
  12   7   7      395.91      377.99     15.30 o 
  13   7   7      690.98      689.77     19.52 o 
  14   7   7      215.70      227.90     18.02 o 
  15   7   7      468.41      469.29     37.28 o 
  16   7   7       97.22       89.33     16.01 o 
  17   7   7       26.46       47.75     22.75 o 
  18   7   7       39.75       38.94     21.00 o 
  19   7   7       15.77        2.79     30.80 o 
   1   8   7      144.46      138.97      5.33 o 
   2   8   7      454.11      440.98      7.05 o 
   3   8   7     1152.34     1116.43     10.33 o 
   4   8   7       27.21       28.05      4.40 o 
   5   8   7      776.20      714.77     16.69 o 
   6   8   7      194.32      189.37      6.37 o 
   7   8   7     1663.69     1582.12     36.23 o 
   8   8   7      199.81      199.52      8.49 o 
   9   8   7      495.89      459.39     12.21 o 
  10   8   7      162.73      155.32      9.59 o 
  11   8   7       19.59       18.19     23.30 o 
  12   8   7       63.73       54.44     13.92 o 
  13   8   7      448.61      410.11     29.56 o 
  14   8   7       19.67       33.20     15.13 o 
  15   8   7       75.61       58.86     15.26 o 
  16   8   7       32.24       34.69     19.16 o 
  17   8   7      104.82      131.47     25.98 o 
  18   8   7       13.09       20.54     28.41 o 
  19   8   7       20.81        8.76     30.34 o 
   0   9   7     1113.03     1037.98     14.72 o 
   1   9   7      431.88      409.21      6.62 o 
   2   9   7     1098.47      991.27     25.82 o 
   3   9   7      135.05      141.75     10.11 o 
   4   9   7      156.03      160.32     10.19 o 
   5   9   7      411.53      415.48     12.88 o 
   6   9   7      200.50      193.86     10.60 o 
   7   9   7      415.55      384.64     12.35 o 
   8   9   7      218.04      214.30     13.28 o 
   9   9   7       45.19       45.07     10.33 o 
  10   9   7      216.81      209.52     11.88 o 
  11   9   7        9.96        9.73     16.96 o 
  12   9   7      246.25      280.64     22.67 o 
  13   9   7      430.91      409.52     26.49 o 
  14   9   7       20.51       30.41     15.16 o 
  15   9   7      133.17      132.35     17.48 o 
  16   9   7      163.52      186.93     21.57 o 
  17   9   7       54.50       24.71     22.61 o 
  18   9   7       14.97       17.93     28.21 o 
   1  10   7      153.44      139.03      8.81 o 
   2  10   7      811.57      805.53     15.39 o 
   3  10   7      580.79      582.23     13.69 o 
   4  10   7      347.64      330.55     14.91 o 
   5  10   7      106.83      100.35      9.57 o 
   6  10   7      242.89      235.47     11.39 o 
   7  10   7      224.65      221.95     10.55 o 
   8  10   7      226.52      214.55     13.25 o 
   9  10   7      113.49      131.38     11.13 o 
  10  10   7      182.41      195.17     12.22 o 
  11  10   7      314.75      359.43     18.42 o 
  12  10   7      103.61       85.76     15.11 o 
  13  10   7       65.03       59.83     20.42 o 
  14  10   7        7.82       12.51     20.40 o 
  15  10   7       86.21       84.78     21.55 o 
  16  10   7       44.66       35.05     28.72 o 
   0  11   7     1024.94      945.03     49.30 o 
   1  11   7      674.31      646.20     17.04 o 
   2  11   7       44.77       32.82      9.19 o 
   3  11   7      257.67      254.42     11.45 o 
   4  11   7      791.96      781.22     15.74 o 
   5  11   7       81.08       63.09      9.54 o 
   6  11   7      193.66      202.02     11.06 o 
   7  11   7      172.18      174.22     10.48 o 
   8  11   7      176.92      181.94     12.37 o 
   9  11   7       24.79       33.34     10.17 o 
  10  11   7       66.69       66.43     14.25 o 
  11  11   7      257.87      270.73     25.25 o 
  12  11   7      169.22      150.30     21.78 o 
  13  11   7      197.09      211.35     26.26 o 
  14  11   7      316.97      338.50     36.93 o 
  15  11   7       27.44       24.96     21.05 o 
  16  11   7      169.17      173.24     34.16 o 
   1  12   7       86.78       89.46      9.74 o 
   2  12   7      387.40      385.66     16.98 o 
   3  12   7      167.60      172.04     11.14 o 
   4  12   7       13.13        6.91      9.13 o 
   5  12   7      203.32      197.61     11.46 o 
   6  12   7       17.43       26.33      9.07 o 
   7  12   7      302.85      302.14     12.23 o 
   8  12   7       56.93       43.76     14.45 o 
   9  12   7        6.79        4.17     13.15 o 
  10  12   7       84.55       74.28     32.04 o 
  11  12   7       14.85        9.25     20.19 o 
  12  12   7       27.74       46.59     21.19 o 
  13  12   7       75.08       64.49     21.64 o 
  14  12   7      194.08      174.31     25.49 o 
  15  12   7       91.23       77.60     33.35 o 
  16  12   7       24.66       22.62     31.02 o 
   0  13   7      103.85      130.28     14.24 o 
   1  13   7      481.46      499.67     13.42 o 
   2  13   7       27.64       38.46     10.00 o 
   3  13   7       64.78       72.55     10.18 o 
   4  13   7       26.62       29.61     10.00 o 
   5  13   7      182.57      187.56     15.50 o 
   6  13   7      171.27      155.44     13.91 o 
   7  13   7       85.81       93.92     12.79 o 
   8  13   7        5.33       13.98     14.95 o 
   9  13   7       29.13       36.18     29.24 o 
  10  13   7       41.28       45.43     20.57 o 
  11  13   7       25.07       31.66     21.53 o 
  12  13   7       14.92       26.45     21.38 o 
  13  13   7        7.24        3.39     21.29 o 
  14  13   7        6.87        1.39     32.55 o 
   1  14   7       91.31      111.71     12.06 o 
   2  14   7       49.05       54.68     11.26 o 
   3  14   7       12.93       14.40     11.69 o 
   4  14   7       93.71       88.18     13.42 o 
   5  14   7       25.89       15.00     12.29 o 
   6  14   7      122.81      136.88     13.95 o 
   7  14   7      534.69      587.11     23.26 o 
   8  14   7      108.67      122.79     17.66 o 
   9  14   7      179.39      204.25     22.94 o 
  10  14   7       33.78       32.69     21.76 o 
  11  14   7       61.87       35.53     23.13 o 
  12  14   7       83.25       26.74     23.12 o 
  13  14   7      203.01      206.61     36.88 o 
   0  15   7       64.03       68.26     20.79 o 
   1  15   7       31.99       38.65     14.15 o 
   2  15   7      109.96      111.71     15.07 o 
   3  15   7       62.56       45.56     14.37 o 
   4  15   7       88.12       86.06     15.06 o 
   5  15   7       43.70       31.16     16.19 o 
   6  15   7      156.14      137.59     14.60 o 
   7  15   7      217.90      229.46     19.47 o 
   8  15   7      152.46      160.96     23.90 o 
   9  15   7       88.31       82.79     28.88 o 
  10  15   7       72.66       54.56     29.04 o 
  11  15   7      111.93      135.44     30.44 o 
  12  15   7       47.10       30.80     29.71 o 
   1  16   7       56.08       83.65     15.15 o 
   2  16   7       44.91       33.91     14.59 o 
   3  16   7       28.06       19.96     15.14 o 
   4  16   7       37.31       37.13     14.98 o 
   5  16   7       40.15       50.83     15.22 o 
   6  16   7       66.61       86.74     16.30 o 
   7  16   7      233.26      224.47     34.36 o 
   0  17   7       83.31      103.93     23.16 o 
   1  17   7       13.12        6.57     15.24 o 
   2  17   7        3.84       10.57     15.35 o 
   3  17   7       71.42       77.24     20.43 o 
   4  17   7       46.22       51.37     36.28 o 
   5  17   7       20.26       18.25     20.98 o 
   6  17   7       46.45       37.96     35.47 o 
   0   0   8     2877.95     3042.43     45.29 o 
   2   0   8      118.94      131.31     16.19 o 
   4   0   8    16351.05    16202.00    106.52 o 
   6   0   8      617.74      592.76     26.32 o 
   8   0   8     1756.80     1758.35     43.36 o 
  10   0   8      145.31      145.27     15.01 o 
  12   0   8       94.95      100.60     25.47 o 
  14   0   8      122.55      151.91     27.30 o 
  16   0   8       50.67       54.36     24.19 o 
  18   0   8      296.10      327.17     36.62 o 
  20   0   8      172.94      191.32     37.29 o 
   1   1   8     1446.67     1508.46     23.74 o 
   2   1   8      937.53      932.63     19.68 o 
   3   1   8     2079.50     2116.99     28.17 o 
   4   1   8     1912.22     1959.31     23.43 o 
   5   1   8      693.10      652.78     17.51 o 
   6   1   8      904.02      874.60     19.88 o 
   7   1   8     1139.31     1086.57     22.39 o 
   8   1   8      441.69      414.23     12.58 o 
   9   1   8      198.35      190.69      8.99 o 
  10   1   8      603.36      572.26     12.41 o 
  11   1   8       28.38       32.55     14.78 o 
  12   1   8      197.85      214.02     18.24 o 
  13   1   8      404.62      394.25     22.80 o 
  14   1   8       62.95       78.83     13.09 o 
  15   1   8       49.79       59.53     13.98 o 
  16   1   8      153.99      142.07     15.95 o 
  17   1   8      277.81      333.85     19.76 o 
  18   1   8      137.92      175.44     18.64 o 
  19   1   8      136.90      159.87     18.66 o 
  20   1   8       99.38      101.81     23.10 o 
   0   2   8     1865.38     1995.83     49.07 o 
   1   2   8      908.02      914.01     13.57 o 
   2   2   8      253.09      259.99      8.91 o 
   3   2   8      486.01      501.16     11.35 o 
   4   2   8     1574.28     1741.06     18.56 o 
   5   2   8      142.63      128.10      5.50 o 
   6   2   8      786.52      781.23     13.35 o 
   7   2   8      613.27      600.81     13.20 o 
   8   2   8      583.70      546.60     16.78 o 
   9   2   8      358.37      316.80     10.50 o 
  10   2   8     1422.99     1358.61     17.79 o 
  11   2   8      197.41      188.76     12.94 o 
  12   2   8      101.15       87.43     12.24 o 
  13   2   8      100.95       91.11     13.12 o 
  14   2   8       33.84       30.18     12.03 o 
  15   2   8      638.95      668.82     21.11 o 
  16   2   8       28.69       33.93     13.83 o 
  17   2   8      243.70      267.20     21.35 o 
  18   2   8      248.08      224.00     18.85 o 
  19   2   8       12.26       24.51     16.78 o 
  20   2   8        8.06        0.81     29.98 o 
   1   3   8      724.29      756.29     22.31 o 
   2   3   8      879.16      903.00     10.32 o 
   3   3   8      259.79      277.96     10.26 o 
   4   3   8      126.40      146.81      9.09 o 
   5   3   8      186.19      198.05     17.12 o 
   6   3   8      279.43      273.47     14.06 o 
   7   3   8      740.19      735.38     14.50 o 
   8   3   8     2460.98     2388.26     53.39 o 
   9   3   8       28.24       22.33      9.60 o 
  10   3   8      152.29      157.40     11.54 o 
  11   3   8      146.47      134.72     11.85 o 
  12   3   8       18.06       11.79     10.55 o 
  13   3   8       90.20       96.57     12.64 o 
  14   3   8       47.98       52.60     12.85 o 
  15   3   8      191.09      201.81     16.47 o 
  16   3   8      104.43      128.67     16.23 o 
  17   3   8      258.16      246.23     18.60 o 
  18   3   8      403.41      426.93     21.75 o 
  19   3   8       53.64       73.19     16.72 o 
  20   3   8       71.44       77.14     27.52 o 
   0   4   8      327.70      357.04     10.01 o 
   1   4   8     2214.68     2185.67     23.73 o 
   2   4   8     1580.00     1568.70     19.74 o 
   3   4   8      511.11      547.02     11.21 o 
   4   4   8       22.49       28.25      6.15 o 
   5   4   8      217.06      224.61     12.97 o 
   6   4   8      236.10      217.60     12.20 o 
   7   4   8      443.14      428.69     12.67 o 
   8   4   8      511.66      494.51     15.14 o 
   9   4   8      264.53      252.90     12.25 o 
  10   4   8      246.30      198.10     12.29 o 
  11   4   8      370.63      330.27     15.04 o 
  12   4   8      215.93      217.22     16.48 o 
  13   4   8      236.35      222.67     14.59 o 
  14   4   8       50.00       57.22     13.28 o 
  15   4   8      326.91      317.73     17.43 o 
  16   4   8       44.26       51.03     14.02 o 
  17   4   8       27.01       34.38     14.97 o 
  18   4   8       36.75       40.85     15.18 o 
  19   4   8        2.56       -4.27     16.36 o 
   1   5   8        5.99        8.43      4.87 o 
   2   5   8      398.16      387.03      8.43 o 
   3   5   8      249.33      219.14     10.19 o 
   4   5   8      248.12      246.79     10.75 o 
   5   5   8      759.31      725.15     11.76 o 
   6   5   8        5.17        8.41      6.15 o 
   7   5   8     1193.49     1199.08     52.74 o 
   8   5   8      401.70      379.42     13.03 o 
   9   5   8       55.32       46.74      9.65 o 
  10   5   8       84.88       73.35      7.90 o 
  11   5   8        0.22        2.30      6.15 o 
  12   5   8      348.25      350.14     15.37 o 
  13   5   8      210.76      234.39     15.52 o 
  14   5   8       12.59       16.87     12.62 o 
  15   5   8       41.06       39.27     13.73 o 
  16   5   8      102.28      134.89     16.17 o 
  17   5   8      149.57      154.91     16.68 o 
  18   5   8      144.90      156.93     23.66 o 
   0   6   8      544.71      553.11     24.48 o 
   1   6   8      430.21      420.92     12.12 o 
   2   6   8      738.06      761.13     14.73 o 
   3   6   8      197.14      196.49     10.07 o 
   4   6   8       73.55       76.37      8.31 o 
   5   6   8      520.83      537.93     11.10 o 
   6   6   8      254.33      264.55      8.84 o 
   7   6   8      624.89      606.32     12.22 o 
   8   6   8      752.57      753.68     47.22 o 
   9   6   8       17.72        7.05      8.29 o 
  10   6   8      175.51      172.58      9.04 o 
  11   6   8      129.08      122.25     11.79 o 
  12   6   8       21.16       29.45     14.84 o 
  13   6   8      128.59      114.23     12.88 o 
  14   6   8       32.71       48.47     12.51 o 
  15   6   8       40.58       39.72     13.75 o 
  16   6   8      300.11      332.76     20.04 o 
  17   6   8      106.19      124.50     22.74 o 
  18   6   8       88.47       97.87     22.66 o 
   1   7   8      466.11      454.06     14.00 o 
   2   7   8      229.61      234.43     11.20 o 
   3   7   8       13.06       13.57      7.01 o 
   4   7   8      483.42      480.00     12.36 o 
   5   7   8        0.68       57.83     21.57 o 
   6   7   8       17.16       17.19      6.59 o 
   7   7   8      103.82       96.53      7.51 o 
   8   7   8      725.49      655.94     14.87 o 
   9   7   8      518.57      505.09     16.05 o 
  10   7   8      176.37      174.37     10.77 o 
  11   7   8      131.32      137.06     12.00 o 
  12   7   8      278.24      292.20     14.55 o 
  13   7   8      253.79      264.76     21.55 o 
  14   7   8       62.01       67.56     19.35 o 
  15   7   8       80.72       72.04     15.81 o 
  16   7   8      166.65      181.57     17.56 o 
  17   7   8       19.32       18.80     21.75 o 
  18   7   8      140.85      145.10     31.71 o 
   0   8   8     2158.61     2134.89     31.75 o 
   1   8   8      416.07      393.29      8.15 o 
   2   8   8     1032.84     1028.91     13.31 o 
   3   8   8       83.09       84.75      7.56 o 
   4   8   8      527.78      511.68     10.36 o 
   5   8   8      164.72      153.74      7.47 o 
   6   8   8      312.88      315.56      8.42 o 
   7   8   8      336.00      323.86      9.82 o 
   8   8   8       39.25       36.79      7.07 o 
   9   8   8      109.63      103.75      8.61 o 
  10   8   8      244.44      244.11     16.13 o 
  11   8   8       74.96       82.05     30.17 o 
  12   8   8       65.33       62.77     31.51 o 
  13   8   8        2.04        5.24     14.65 o 
  14   8   8       62.89       54.22     14.87 o 
  15   8   8       17.20       13.27     15.44 o 
  16   8   8      176.58      182.28     18.88 o 
  17   8   8       80.13       64.03     20.86 o 
   1   9   8     1964.82     1915.30     18.95 o 
   2   9   8     1278.40     1249.82     13.05 o 
   3   9   8      757.86      695.46      8.32 o 
   4   9   8     1142.51     1129.77     23.24 o 
   5   9   8      758.03      766.30     17.23 o 
   6   9   8       58.12       61.61      9.20 o 
   7   9   8      126.26      134.37     10.29 o 
   8   9   8       70.68       71.43     12.17 o 
   9   9   8      151.24      136.58     12.78 o 
  10   9   8      115.14      133.42     12.48 o 
  11   9   8       83.53       79.11     14.52 o 
  12   9   8      181.88      153.10     21.78 o 
  13   9   8      118.98      136.61     23.15 o 
  14   9   8      427.51      454.46     39.91 o 
  15   9   8       24.03       31.36     21.63 o 
  16   9   8       93.29       86.75     23.67 o 
  17   9   8        9.95       -0.10     27.49 o 
   0  10   8      233.91      229.94      9.75 o 
   1  10   8      716.68      700.63     14.34 o 
   2  10   8      187.34      188.36     14.09 o 
   3  10   8       83.36       78.49     10.48 o 
   4  10   8      115.29       96.33     10.49 o 
   5  10   8      715.47      709.27     16.21 o 
   6  10   8       21.26       18.68      9.64 o 
   7  10   8       34.41       32.52      8.77 o 
   8  10   8        9.11       10.60     10.06 o 
   9  10   8      548.80      555.57     16.60 o 
  10  10   8       65.35       83.72     14.78 o 
  11  10   8      321.29      335.32     23.30 o 
  12  10   8      111.48      119.81     16.14 o 
  13  10   8       46.47       46.33     15.28 o 
  14  10   8       62.55       26.82     29.40 o 
  15  10   8       29.99       29.18     21.49 o 
  16  10   8       44.52       29.04     30.62 o 
   1  11   8      197.94      194.86     13.04 o 
   2  11   8       19.22       21.65      9.62 o 
   3  11   8      191.49      197.00     11.37 o 
   4  11   8      685.52      648.22     19.93 o 
   5  11   8        6.23        0.33      9.31 o 
   6  11   8      309.68      292.08     12.36 o 
   7  11   8       71.89       74.55      9.66 o 
   8  11   8      159.27      162.25     12.72 o 
   9  11   8      107.30      109.27     12.49 o 
  10  11   8       35.47       26.27     14.41 o 
  11  11   8       24.48        4.91     14.31 o 
  12  11   8      237.20      261.73     51.55 o 
  13  11   8        6.02       12.82     20.41 o 
  14  11   8      252.41      267.28     45.97 o 
  15  11   8      170.11      140.09     24.51 o 
  16  11   8       77.61       51.25     30.77 o 
   0  12   8     1808.87     1822.40    103.91 o 
   1  12   8      212.06      216.83     12.13 o 
   2  12   8       16.76       10.90      9.76 o 
   3  12   8      304.02      285.61     12.43 o 
   4  12   8      627.58      601.75     18.44 o 
   5  12   8       59.52       65.00     10.26 o 
   6  12   8      245.43      246.31     12.08 o 
   7  12   8      243.85      244.67     12.31 o 
   8  12   8       18.28       14.94     11.09 o 
   9  12   8       47.50       49.87     14.94 o 
  10  12   8       62.80       45.79     22.43 o 
  11  12   8      127.55      109.52     22.35 o 
  12  12   8      115.07       93.76     23.90 o 
  13  12   8       78.18       77.33     22.44 o 
  14  12   8      192.03      224.59     27.54 o 
  15  12   8        1.01       -6.63     31.82 o 
   1  13   8      143.69      142.29     11.53 o 
   2  13   8        8.24        5.96      9.85 o 
   3  13   8       73.66       81.81     10.87 o 
   4  13   8        0.51       -0.87      9.81 o 
   5  13   8      155.20      142.38     13.98 o 
   6  13   8        4.64        8.67     12.23 o 
   7  13   8      700.92      688.79     19.61 o 
   8  13   8       49.24       59.76     16.33 o 
   9  13   8      199.97      209.78     23.58 o 
  10  13   8       25.53       32.79     22.82 o 
  11  13   8       33.17       38.85     20.78 o 
  12  13   8       17.02       29.93     22.97 o 
  13  13   8       75.17       81.53     23.66 o 
   0  14   8      294.71      313.19     18.56 o 
   1  14   8      148.80      168.94     12.92 o 
   2  14   8       17.08       20.00     12.56 o 
   3  14   8       28.72       33.15     12.68 o 
   4  14   8       30.55       45.11     13.13 o 
   5  14   8      109.29       96.47     13.87 o 
   6  14   8       39.28       37.28     13.74 o 
   7  14   8       42.81       29.15     15.36 o 
   8  14   8       80.16       93.95     17.69 o 
   9  14   8       64.43       61.38     21.71 o 
  10  14   8       17.02       21.83     21.72 o 
  11  14   8       54.22       51.82     23.18 o 
  12  14   8       17.38        0.96     33.60 o 
   1  15   8      363.14      383.23     18.84 o 
   2  15   8       16.58       20.82     14.44 o 
   3  15   8       72.84       61.74     14.15 o 
   4  15   8       65.99       38.23     16.83 o 
   5  15   8       54.19       63.84     13.95 o 
   6  15   8       47.08       37.38     14.14 o 
   7  15   8      141.66      172.03     19.10 o 
   8  15   8      142.33      155.85     25.23 o 
   9  15   8       20.82        1.51     30.72 o 
  10  15   8       53.30       45.65     30.52 o 
  11  15   8       23.27       19.17     31.37 o 
   0  16   8      171.28      203.83     24.23 o 
   1  16   8       32.70       31.98     14.64 o 
   2  16   8       25.89       46.28     15.30 o 
   3  16   8        3.10       -2.27     15.05 o 
   4  16   8       12.34       11.56     14.65 o 
   5  16   8        7.21       19.47     15.53 o 
   6  16   8       42.83       61.87     33.68 o 
   1  17   8      288.72      342.83     23.06 o 
   2  17   8       71.13       64.01     20.41 o 
   3  17   8       27.81       54.25     22.53 o 
   4  17   8       55.59       39.18     21.59 o 
   5  17   8       25.59       20.69     21.71 o 
   6  17   8      100.83       82.58     36.91 o 
   2   0   9     1534.13     1648.12     26.78 o 
   4   0   9     6744.05     6724.04     73.40 o 
   6   0   9     3869.67     3554.09    135.90 o 
   8   0   9     1082.62     1149.16     37.63 o 
  10   0   9     1459.94     1295.45     42.66 o 
  12   0   9      223.23      247.21     27.83 o 
  14   0   9      282.98      285.63     32.14 o 
  16   0   9      117.51       97.78     29.39 o 
  18   0   9      484.88      524.28     42.69 o 
  20   0   9       13.71       13.89     33.73 o 
   0   1   9      760.50      681.53     18.73 o 
   1   1   9      231.69      229.03      9.58 o 
   2   1   9     1349.15     1420.77     20.67 o 
   3   1   9      655.87      658.89     24.09 o 
   4   1   9      984.85      976.76     26.59 o 
   5   1   9      772.71      765.37     24.86 o 
   6   1   9      315.17      300.55      9.38 o 
   7   1   9       84.68       89.66      7.83 o 
   8   1   9      294.22      316.17     23.56 o 
   9   1   9      235.65      227.51     12.24 o 
  10   1   9      546.73      487.67     16.83 o 
  11   1   9      332.82      330.85     14.69 o 
  12   1   9       72.00       66.77     12.12 o 
  13   1   9      215.43      197.75     13.80 o 
  14   1   9      100.10       97.82     14.26 o 
  15   1   9      259.41      267.85     16.86 o 
  16   1   9       18.66       16.16     13.67 o 
  17   1   9       30.56       27.91     15.48 o 
  18   1   9        3.21        7.42     21.12 o 
  19   1   9      143.68      201.70     25.05 o 
  20   1   9      132.68      155.21     33.52 o 
   1   2   9     1918.14     1952.56     22.60 o 
   2   2   9      472.24      440.34     13.44 o 
   3   2   9      616.30      617.20     11.83 o 
   4   2   9     1108.79     1157.15     16.57 o 
   5   2   9     1212.89     1187.36     16.24 o 
   6   2   9      300.67      301.79     20.12 o 
   7   2   9       21.68       23.04      7.11 o 
   8   2   9     1119.39     1110.34     17.91 o 
   9   2   9     1681.36     1648.64     23.27 o 
  10   2   9       24.66       26.13      9.93 o 
  11   2   9      265.26      263.25     13.79 o 
  12   2   9       47.77       44.40     10.98 o 
  13   2   9      243.40      242.32     15.03 o 
  14   2   9       50.22       55.20     12.95 o 
  15   2   9       43.31       40.69     12.90 o 
  16   2   9       12.46       17.77     13.44 o 
  17   2   9       22.57       19.37     13.96 o 
  18   2   9       56.58       53.13     19.37 o 
  19   2   9       40.56       27.75     21.09 o 
  20   2   9       87.37       71.05     31.04 o 
   0   3   9      329.66      285.04     22.43 o 
   1   3   9     1970.17     2032.26     21.76 o 
   2   3   9      900.25      891.97     10.43 o 
   3   3   9      532.04      565.20     10.18 o 
   4   3   9       74.93       66.81      7.01 o 
   5   3   9       61.57       58.33      7.90 o 
   6   3   9      292.54      257.72     19.23 o 
   7   3   9      544.13      514.81     12.89 o 
   8   3   9     1606.24     1583.95     24.49 o 
   9   3   9       19.65       10.60      9.17 o 
  10   3   9      598.38      589.67     25.52 o 
  11   3   9      829.73      803.75     23.11 o 
  12   3   9       22.95       22.26     11.04 o 
  13   3   9        4.55       15.25     11.39 o 
  14   3   9      106.67       99.46     14.07 o 
  15   3   9       73.96       82.72     14.62 o 
  16   3   9       71.75       81.40     15.08 o 
  17   3   9       56.77       59.74     15.50 o 
  18   3   9       23.91       46.73     20.53 o 
  19   3   9      151.55      138.98     22.61 o 
  20   3   9       80.49       83.65     29.13 o 
   1   4   9      552.84      516.50     13.71 o 
   2   4   9       80.51       80.84      6.70 o 
   3   4   9      229.77      220.45      8.18 o 
   4   4   9       17.53       13.77      6.96 o 
   5   4   9      327.82      331.97     15.69 o 
   6   4   9      245.48      239.46      7.54 o 
   7   4   9      596.08      566.17     29.86 o 
   8   4   9       83.17       72.16      9.23 o 
   9   4   9      556.46      503.16     14.90 o 
  10   4   9      644.81      591.46     16.38 o 
  11   4   9      304.90      269.73     14.03 o 
  12   4   9       34.24       31.91     11.31 o 
  13   4   9      387.33      417.94     16.97 o 
  14   4   9       76.47       74.20     13.23 o 
  15   4   9        7.43       -2.19     13.57 o 
  16   4   9       91.62       96.81     15.39 o 
  17   4   9      117.76      126.68     16.67 o 
  18   4   9        8.59       15.50     18.99 o 
   0   5   9      474.01      469.87     12.10 o 
   1   5   9     1064.13     1049.46     13.27 o 
   2   5   9      914.98      944.85     13.76 o 
   3   5   9      270.56      267.53      9.04 o 
   4   5   9      107.77      114.17     10.15 o 
   5   5   9      458.43      484.30     14.52 o 
   6   5   9     1017.87      989.97     16.84 o 
   7   5   9      453.42      418.35     13.38 o 
   8   5   9      973.22      927.06     33.60 o 
   9   5   9      129.49      132.38     10.90 o 
  10   5   9       78.72       76.29     10.57 o 
  11   5   9      124.10      122.67     11.79 o 
  12   5   9       63.33       61.15     11.50 o 
  13   5   9      172.71      195.04     14.43 o 
  14   5   9      103.85      128.29     14.21 o 
  15   5   9       35.13       49.68     13.85 o 
  16   5   9      203.26      193.64     16.70 o 
  17   5   9        5.75      -11.43     30.92 o 
  18   5   9       54.19       77.74     31.44 o 
   1   6   9      705.64      706.53     13.21 o 
   2   6   9      694.04      672.50     20.71 o 
   3   6   9      339.20      332.36     12.46 o 
   4   6   9      537.41      528.73     15.73 o 
   5   6   9      482.32      493.98     14.75 o 
   6   6   9     1606.23     1635.94     24.05 o 
   7   6   9      294.08      313.63      9.43 o 
   8   6   9      543.72      529.84     18.89 o 
   9   6   9      188.29      169.22     14.85 o 
  10   6   9       91.13       79.48      9.77 o 
  11   6   9       74.41       76.84     11.49 o 
  12   6   9      163.16      168.87     13.26 o 
  13   6   9       46.42       61.56     12.29 o 
  14   6   9      257.00      291.86     16.12 o 
  15   6   9       41.52       21.35     18.17 o 
  16   6   9      163.05      204.36     23.13 o 
  17   6   9       12.27       22.96     36.19 o 
   0   7   9       66.93       75.58     10.90 o 
   1   7   9      489.47      512.74     11.77 o 
   2   7   9      226.20      226.20     10.88 o 
   3   7   9      314.66      323.02     12.23 o 
   4   7   9      165.37      160.60     10.46 o 
   5   7   9      594.57      537.99     11.91 o 
   6   7   9      462.23      444.18     11.13 o 
   7   7   9       57.50       59.83      7.35 o 
   8   7   9      205.55      193.39     12.25 o 
   9   7   9      458.57      423.46     18.44 o 
  10   7   9       70.42       62.89      9.70 o 
  11   7   9       46.44       43.44     12.89 o 
  12   7   9      225.56      236.27     36.07 o 
  13   7   9       35.18       26.86     17.02 o 
  14   7   9       84.82       95.14     19.28 o 
  15   7   9      193.48      181.69     26.93 o 
  16   7   9      100.06      105.89     16.31 o 
  17   7   9      227.55      247.47     40.41 o 
   1   8   9      868.72      856.12     11.96 o 
   2   8   9       95.61       86.63      9.19 o 
   3   8   9      424.58      470.74     19.51 o 
   4   8   9      138.85      144.54      9.55 o 
   5   8   9      189.37      180.81      8.44 o 
   6   8   9       35.43       46.69      7.07 o 
   7   8   9       43.54       52.09      6.75 o 
   8   8   9      283.15      252.79     10.34 o 
   9   8   9      728.67      689.81     19.23 o 
  10   8   9       86.51       79.77     12.16 o 
  11   8   9       18.26       26.97     31.80 o 
  12   8   9       15.00       46.05     30.86 o 
  13   8   9      264.49      337.45     39.42 o 
  14   8   9      197.72      233.33     38.52 o 
  15   8   9       33.53       31.09     19.60 o 
  16   8   9       10.07        6.48     22.38 o 
   0   9   9     3152.63     3163.30     33.48 o 
   1   9   9      170.69      192.82      8.62 o 
   2   9   9      197.88      197.29      9.86 o 
   3   9   9      310.58      313.24     10.27 o 
   4   9   9      637.93      627.38     12.43 o 
   5   9   9      220.18      225.93     11.90 o 
   6   9   9      136.14      139.94     10.76 o 
   7   9   9      151.77      166.54     10.79 o 
   8   9   9      160.54      153.81     13.82 o 
   9   9   9       16.59       22.85     12.03 o 
  10   9   9      661.72      670.89     38.22 o 
  11   9   9       11.13        7.46     16.75 o 
  12   9   9      115.19      107.31     19.60 o 
  13   9   9       57.16       55.69     22.49 o 
  14   9   9       37.51       49.49     23.11 o 
  15   9   9       65.31       64.18     26.31 o 
  16   9   9      127.98      127.53     25.73 o 
   1  10   9      182.77      188.10      7.67 o 
   2  10   9       89.30       83.86     12.88 o 
   3  10   9      305.93      311.14     13.82 o 
   4  10   9       78.90       79.74     10.90 o 
   5  10   9       58.95       46.77     10.07 o 
   6  10   9      238.29      229.96     12.09 o 
   7  10   9       33.58       44.83      9.84 o 
   8  10   9       93.75       90.64     13.58 o 
   9  10   9      190.34      222.58     15.71 o 
  10  10   9      185.61      170.46     17.30 o 
  11  10   9       31.99       48.18     15.71 o 
  12  10   9      165.28      158.65     17.96 o 
  13  10   9       56.89       69.70     16.20 o 
  14  10   9       46.49       51.07     17.11 o 
  15  10   9       38.71       43.73     20.98 o 
  16  10   9       31.43       11.14     30.17 o 
   0  11   9      382.06      336.61     21.68 o 
   1  11   9      137.03      128.94     12.96 o 
   2  11   9      312.61      311.62     15.12 o 
   3  11   9       25.72       32.78      9.87 o 
   4  11   9      418.63      374.62     13.39 o 
   5  11   9      353.54      329.97     12.79 o 
   6  11   9       36.71       33.45      9.98 o 
   7  11   9       57.76       54.86      9.74 o 
   8  11   9      143.97      146.09     18.25 o 
   9  11   9      224.56      240.69     14.91 o 
  10  11   9      143.29      145.73     17.42 o 
  11  11   9      149.01      132.94     17.19 o 
  12  11   9      137.38      122.20     24.58 o 
  13  11   9       22.24       30.24     22.53 o 
  14  11   9      103.81      116.87     31.49 o 
  15  11   9      171.65      179.47     36.91 o 
  16  11   9       38.47        2.89     29.98 o 
   1  12   9       31.25       44.18     12.16 o 
   2  12   9        7.27       13.69      9.95 o 
   3  12   9       75.17       68.23     10.55 o 
   4  12   9      202.07      194.49     12.03 o 
   5  12   9       87.06       82.62     10.72 o 
   6  12   9      333.28      335.69     13.46 o 
   7  12   9      132.32      159.07     11.70 o 
   8  12   9       96.97      108.64     12.85 o 
   9  12   9      121.21      133.91     23.50 o 
  10  12   9        8.67        8.68     22.17 o 
  11  12   9       13.20       29.65     21.56 o 
  12  12   9        3.97        9.01     22.81 o 
  13  12   9       90.26      100.50     22.59 o 
  14  12   9       63.26       85.00     35.96 o 
   0  13   9       23.56       16.82     16.58 o 
   1  13   9       55.56       46.12     10.90 o 
   2  13   9      110.24      107.42     11.46 o 
   3  13   9      172.18      142.75     12.10 o 
   4  13   9        2.99       -1.77     10.35 o 
   5  13   9        5.08       13.34     10.56 o 
   6  13   9       62.78       65.05     12.99 o 
   7  13   9       57.15       57.33     16.29 o 
   8  13   9       38.05       37.27     16.82 o 
   9  13   9       26.20       19.53     19.90 o 
  10  13   9        3.36        0.12     21.46 o 
  11  13   9      114.09      111.90     23.13 o 
  12  13   9       44.73       45.82     23.13 o 
   1  14   9       94.73      105.40     11.27 o 
   2  14   9       95.81       90.57     14.27 o 
   3  14   9       16.32       16.21     12.81 o 
   4  14   9       36.59       30.14     12.87 o 
   5  14   9       28.56       30.81     13.48 o 
   6  14   9       39.45       48.70     13.30 o 
   7  14   9        4.65       10.69     16.61 o 
   8  14   9      121.77      119.80     24.78 o 
   9  14   9       62.67       66.46     23.72 o 
  10  14   9        4.36        1.73     20.71 o 
  11  14   9      106.94      142.52     34.11 o 
   0  15   9      749.07      782.67     78.50 o 
   1  15   9       16.95       17.62     14.21 o 
   2  15   9        8.26        7.03     14.21 o 
   3  15   9       30.80       22.49     15.65 o 
   4  15   9      101.82      105.79     17.70 o 
   5  15   9       26.46       20.37     13.30 o 
   6  15   9       25.87       31.31     17.36 o 
   7  15   9       17.65        6.50     18.02 o 
   8  15   9       16.58       32.34     28.62 o 
   9  15   9        7.82       19.60     28.19 o 
  10  15   9       38.56       24.27     31.98 o 
   1  16   9       56.04       46.18     15.54 o 
   2  16   9      133.06      136.99     16.63 o 
   3  16   9       30.43       36.03     15.77 o 
   4  16   9       46.08       37.27     16.79 o 
   5  16   9       36.71       50.66     36.01 o 
   6  16   9       35.48       45.77     35.47 o 
   0  17   9       76.40       88.87     30.72 o 
   1  17   9       12.66        9.22     31.58 o 
   2  17   9        7.83        0.85     29.17 o 
   3  17   9       86.86      100.29     28.54 o 
   0   0  10     1705.07     1605.98     39.32 o 
   2   0  10     1118.10     1212.15     27.50 o 
   4   0  10       24.41       43.17     18.72 o 
   6   0  10     3011.23     2817.05     35.73 o 
   8   0  10     1406.10     1336.29     48.68 o 
  10   0  10      194.36      190.40     13.48 o 
  12   0  10      206.96      202.14     15.32 o 
  14   0  10      175.44      222.71     17.91 o 
  16   0  10      155.09      143.52     28.80 o 
  18   0  10      265.73      280.81     36.78 o 
   1   1  10      256.35      252.20     10.44 o 
   2   1  10      102.23       97.90      8.88 o 
   3   1  10      496.90      512.80     15.34 o 
   4   1  10     1224.32     1179.65     17.06 o 
   5   1  10      345.98      327.76     15.45 o 
   6   1  10     1925.16     1976.75     32.51 o 
   7   1  10     1012.61      969.60     21.33 o 
   8   1  10     1391.96     1294.97     29.28 o 
   9   1  10     3136.87     3088.43     29.18 o 
  10   1  10       55.78       43.21     10.21 o 
  11   1  10       45.75       47.26     10.67 o 
  12   1  10      278.33      259.30     14.48 o 
  13   1  10      428.40      454.88     16.75 o 
  14   1  10       71.80       72.10     13.66 o 
  15   1  10       55.35       63.72     13.64 o 
  16   1  10       20.80       25.19     18.12 o 
  17   1  10       86.69       62.86     20.78 o 
  18   1  10      171.97      179.80     23.91 o 
  19   1  10       55.92       77.69     22.48 o 
   0   2  10     1970.18     1932.26     29.96 o 
   1   2  10      303.46      304.87     11.08 o 
   2   2  10      531.79      553.63     13.29 o 
   3   2  10       83.94       88.61      8.09 o 
   4   2  10      459.88      468.36     11.49 o 
   5   2  10     1428.29     1373.53     21.78 o 
   6   2  10      641.83      663.69     21.98 o 
   7   2  10      451.16      421.24     11.13 o 
   8   2  10     1410.34     1369.10     43.81 o 
   9   2  10      444.04      428.92     16.40 o 
  10   2  10      287.20      267.90     14.01 o 
  11   2  10      160.33      157.72     12.07 o 
  12   2  10       41.82       41.25     11.20 o 
  13   2  10       37.56       37.88     12.17 o 
  14   2  10       99.61       87.74     13.50 o 
  15   2  10      370.80      401.29     18.55 o 
  16   2  10       28.39       43.88     21.84 o 
  17   2  10       19.30       14.04     19.66 o 
  18   2  10        0.27       -3.09     19.94 o 
  19   2  10       57.97       57.56     21.38 o 
  20   2  10       27.27       29.48     28.43 o 
   1   3  10       28.83       25.91      8.41 o 
   2   3  10     1241.33     1213.79     19.32 o 
   3   3  10      568.16      553.97      9.64 o 
   4   3  10     2051.30     2017.12     32.15 o 
   5   3  10      348.72      339.78     11.81 o 
   6   3  10     1214.63     1173.77     26.62 o 
   7   3  10      472.71      448.12     32.72 o 
   8   3  10      154.08      142.08     10.31 o 
   9   3  10       81.07       85.15     10.00 o 
  10   3  10       39.37       41.03     10.12 o 
  11   3  10       24.47       18.09      9.88 o 
  12   3  10       30.34       40.90     10.88 o 
  13   3  10        0.30       22.06     13.84 o 
  14   3  10       94.85      112.04     14.42 o 
  15   3  10       17.67       19.16     18.72 o 
  16   3  10        6.17       25.12     18.63 o 
  17   3  10      144.76      161.30     21.75 o 
  18   3  10      250.68      298.09     26.14 o 
  19   3  10       50.40       25.65     25.85 o 
   0   4  10      296.46      263.90     14.95 o 
   1   4  10      129.20      135.86      7.09 o 
   2   4  10      123.84      124.33      7.31 o 
   3   4  10       58.26       67.83      6.83 o 
   4   4  10      273.93      244.58     18.22 o 
   5   4  10      770.23      734.50     18.06 o 
   6   4  10      348.80      342.98      8.95 o 
   7   4  10       74.52       81.49     25.30 o 
   8   4  10      428.95      437.26     19.52 o 
   9   4  10       66.33       84.55     22.76 o 
  10   4  10      374.80      339.84     13.82 o 
  11   4  10       34.48       28.91     10.48 o 
  12   4  10      176.69      176.45     13.14 o 
  13   4  10      255.00      246.23     15.04 o 
  14   4  10      280.89      284.44     16.58 o 
  15   4  10        5.18        2.02     18.08 o 
  16   4  10       10.78       25.46     19.25 o 
  17   4  10       13.63       36.24     22.63 o 
  18   4  10       12.25       -6.69     34.54 o 
   1   5  10      664.86      627.49     13.15 o 
   2   5  10      120.28      110.81      8.46 o 
   3   5  10      146.32      140.18      8.63 o 
   4   5  10      196.44      204.11      9.20 o 
   5   5  10     1450.44     1477.04     25.15 o 
   6   5  10       76.80       83.19      7.17 o 
   7   5  10      168.59      148.17      6.63 o 
   8   5  10      331.70      315.20     17.57 o 
   9   5  10       11.71       25.58     14.08 o 
  10   5  10      213.51      226.22     18.62 o 
  11   5  10      107.99      102.92     11.30 o 
  12   5  10      140.58      137.73     12.98 o 
  13   5  10      387.29      412.99     17.43 o 
  14   5  10       11.39        8.74     12.37 o 
  15   5  10       50.76       79.30     19.52 o 
  16   5  10       20.82       33.01     34.36 o 
  17   5  10       33.26       46.97     37.03 o 
   0   6  10      969.90      963.88     22.72 o 
   1   6  10       19.31       22.39      7.98 o 
   2   6  10      409.00      420.60     14.30 o 
   3   6  10      290.82      307.86     13.08 o 
   4   6  10       97.99       91.70     10.71 o 
   5   6  10      295.94      287.51     15.57 o 
   6   6  10      211.99      205.11     10.49 o 
   7   6  10       12.13       10.85      6.37 o 
   8   6  10      504.16      500.15     19.33 o 
   9   6  10      287.52      290.66     17.53 o 
  10   6  10      591.97      593.65     22.58 o 
  11   6  10       35.01       48.40     14.24 o 
  12   6  10       47.53       66.74     11.73 o 
  13   6  10       70.11       59.65     12.21 o 
  14   6  10      105.00       93.86     17.85 o 
  15   6  10        1.09       17.66     29.00 o 
  16   6  10       92.02       67.46     31.02 o 
  17   6  10       56.61      110.17     38.36 o 
   1   7  10      147.85      150.48      9.43 o 
   2   7  10       60.13       54.86      9.86 o 
   3   7  10      857.41      889.53     18.21 o 
   4   7  10       81.38       83.44     10.72 o 
   5   7  10      167.96      173.33      9.18 o 
   6   7  10       90.40      114.13      8.54 o 
   7   7  10      238.13      226.79      9.45 o 
   8   7  10      109.39      117.11     11.87 o 
   9   7  10       43.79       42.29     10.76 o 
  10   7  10       90.16       90.14     10.99 o 
  11   7  10      403.18      425.71     20.18 o 
  12   7  10       55.96       72.93     31.70 o 
  13   7  10      218.47      255.92     35.28 o 
  14   7  10       88.00      116.54     33.38 o 
  15   7  10       83.68       73.90     36.67 o 
  16   7  10        5.10       22.82     36.48 o 
   0   8  10      801.11      806.13     22.76 o 
   1   8  10       16.85       22.69      7.63 o 
   2   8  10      218.62      215.86      9.93 o 
   3   8  10     1360.67     1317.28     20.72 o 
   4   8  10       91.00       69.11      9.77 o 
   5   8  10      571.03      595.34     12.98 o 
   6   8  10      529.43      527.34     12.29 o 
   7   8  10       19.40       18.74      7.41 o 
   8   8  10       25.03       22.08     12.11 o 
   9   8  10      569.21      567.85     19.19 o 
  10   8  10      147.04      134.62     20.72 o 
  11   8  10      156.92      172.85     21.53 o 
  12   8  10       39.89       44.42     29.05 o 
  13   8  10       23.88       20.32     31.71 o 
  14   8  10       12.41       46.93     35.40 o 
  15   8  10       65.28       84.16     37.70 o 
  16   8  10      111.60      103.67     29.57 o 
   1   9  10      797.24      810.61     14.27 o 
   2   9  10      327.54      316.36     10.63 o 
   3   9  10      389.42      394.13     12.84 o 
   4   9  10      188.40      187.44     10.40 o 
   5   9  10      215.04      221.48     13.59 o 
   6   9  10      462.97      475.06     14.26 o 
   7   9  10       35.90       24.82      9.21 o 
   8   9  10      235.13      239.59     15.75 o 
   9   9  10       11.53       15.55     12.26 o 
  10   9  10       44.39       74.26     18.38 o 
  11   9  10       92.42       54.17     18.40 o 
  12   9  10      331.28      383.21     24.43 o 
  13   9  10      169.92      179.42     22.71 o 
  14   9  10       45.17       62.54     24.30 o 
  15   9  10      142.55      157.44     38.42 o 
  16   9  10       21.17       50.89     31.52 o 
   0  10  10     2495.77     2544.32     48.02 o 
   1  10  10      556.96      581.81     16.14 o 
   2  10  10      193.98      182.63     12.51 o 
   3  10  10      147.76      145.75     18.52 o 
   4  10  10      242.45      222.24     12.91 o 
   5  10  10       14.13       15.57     10.01 o 
   6  10  10      113.62      137.86     17.04 o 
   7  10  10       51.73       38.57     10.22 o 
   8  10  10      210.79      203.76     15.48 o 
   9  10  10      115.00      119.59     14.85 o 
  10  10  10      273.91      293.52     23.16 o 
  11  10  10      130.44      131.71     17.51 o 
  12  10  10       39.55       55.73     17.01 o 
  13  10  10       49.86       49.68     16.79 o 
  14  10  10      158.20      174.65     19.77 o 
  15  10  10      298.13      270.01     39.68 o 
  16  10  10      154.22      157.79     35.14 o 
   1  11  10       68.53       58.86     14.35 o 
   2  11  10     1027.81     1008.13     27.61 o 
   3  11  10       24.20       34.01     11.32 o 
   4  11  10        7.09       12.64     10.89 o 
   5  11  10       97.49       93.19     11.45 o 
   6  11  10       25.50       31.31     10.66 o 
   7  11  10      291.68      299.35     15.32 o 
   8  11  10      471.68      496.80     17.96 o 
   9  11  10      277.27      270.40     19.65 o 
  10  11  10      127.64      146.00     18.44 o 
  11  11  10       70.03       72.96     17.43 o 
  12  11  10        7.47       19.38     21.18 o 
  13  11  10       33.95       33.54     24.31 o 
  14  11  10      249.72      271.49     41.50 o 
  15  11  10        1.39       15.92     32.99 o 
   0  12  10     1073.43     1106.31     33.28 o 
   1  12  10       96.71       99.61     13.31 o 
   2  12  10      379.55      380.56     14.69 o 
   3  12  10       95.76       89.84     11.18 o 
   4  12  10      106.59      111.07     11.44 o 
   5  12  10        5.97        0.39     10.19 o 
   6  12  10       24.50       26.66     10.76 o 
   7  12  10        6.01        2.76     12.72 o 
   8  12  10       10.37        9.92     12.19 o 
   9  12  10      142.38      143.47     22.93 o 
  10  12  10       46.29       37.89     23.50 o 
  11  12  10       14.94       16.21     21.75 o 
  12  12  10       21.74       37.82     22.70 o 
  13  12  10      103.64      106.97     36.35 o 
   1  13  10       92.82      107.00     12.04 o 
   2  13  10       88.76       88.23     11.44 o 
   3  13  10      169.79      197.21     13.63 o 
   4  13  10       66.11       58.60     11.59 o 
   5  13  10       28.96       42.13     11.52 o 
   6  13  10       92.33       79.59     17.31 o 
   7  13  10      183.04      201.21     23.78 o 
   8  13  10       23.67       31.64     23.34 o 
   9  13  10       33.00       35.59     21.70 o 
  10  13  10       28.02       19.34     22.17 o 
  11  13  10        7.89        2.14     21.88 o 
   0  14  10       25.76       39.95     15.30 o 
   1  14  10       47.65       58.02     11.93 o 
   2  14  10       57.16       50.67     14.18 o 
   3  14  10       65.38       60.51     13.77 o 
   4  14  10      106.78       90.72     14.26 o 
   5  14  10      361.66      392.70     17.92 o 
   6  14  10       23.85       30.03     16.99 o 
   7  14  10       24.43       19.17     18.00 o 
   8  14  10       41.25       44.64     21.91 o 
   9  14  10       34.99       25.91     31.75 o 
  10  14  10       56.78       76.23     30.45 o 
   1  15  10       98.09      110.96     15.76 o 
   2  15  10        8.29        5.79     13.96 o 
   3  15  10       18.10        3.02     17.06 o 
   4  15  10        0.89        5.88     14.02 o 
   5  15  10       43.54       45.61     18.13 o 
   6  15  10      142.23      122.59     23.95 o 
   7  15  10       38.37       66.13     31.43 o 
   8  15  10       10.73       14.71     26.87 o 
   9  15  10        7.24        8.31     31.43 o 
   0  16  10      130.88      132.49     26.26 o 
   1  16  10       25.21       19.48     14.67 o 
   2  16  10        8.81       13.06     16.78 o 
   3  16  10       16.16       14.14     16.85 o 
   4  16  10       14.45       40.54     32.14 o 
   5  16  10      250.21      286.40     40.23 o 
   6  16  10       12.07       -6.13     34.04 o 
   2   0  11        9.77       23.35     13.82 o 
   4   0  11      473.10      546.49     30.51 o 
   6   0  11     2160.43     2069.44     86.30 o 
   8   0  11      495.63      478.19     12.42 o 
  10   0  11      545.37      546.46     16.85 o 
  12   0  11       58.42       43.64     12.01 o 
  14   0  11       83.48      117.85     29.98 o 
  16   0  11       84.77       82.85     29.27 o 
  18   0  11      231.76      300.54     40.64 o 
   0   1  11      162.97      166.67     15.34 o 
   1   1  11      477.09      512.23     13.76 o 
   2   1  11      108.40      120.74     10.38 o 
   3   1  11      655.90      671.09     15.40 o 
   4   1  11      894.96      864.75     17.79 o 
   5   1  11      516.64      483.23     14.50 o 
   6   1  11      699.60      632.99     23.04 o 
   7   1  11       64.11       56.13      5.44 o 
   8   1  11      425.90      402.75      8.55 o 
   9   1  11      568.76      557.10     14.96 o 
  10   1  11       27.95       29.78      9.02 o 
  11   1  11      224.83      225.32     12.70 o 
  12   1  11        2.77       -0.50     10.27 o 
  13   1  11       10.95       -0.64     16.78 o 
  14   1  11       15.50       13.46     20.24 o 
  15   1  11      222.51      262.36     22.49 o 
  16   1  11       77.18       68.33     22.57 o 
  17   1  11        2.14       15.52     22.58 o 
  18   1  11       81.35      122.10     25.07 o 
  19   1  11        7.52       19.51     30.67 o 
   1   2  11      466.66      482.25     17.05 o 
   2   2  11       87.61       80.64     10.00 o 
   3   2  11      437.78      420.91     11.85 o 
   4   2  11      567.55      560.34     12.88 o 
   5   2  11       23.62       22.56      7.99 o 
   6   2  11     1259.30     1287.83     29.00 o 
   7   2  11      161.50      146.30     17.39 o 
   8   2  11     1023.12     1035.08     28.72 o 
   9   2  11      162.49      151.02     10.01 o 
  10   2  11      350.87      322.88     13.03 o 
  11   2  11       20.57       22.86     14.63 o 
  12   2  11        7.01        7.45     10.58 o 
  13   2  11      120.07      140.46     27.46 o 
  14   2  11       60.54       54.65     18.02 o 
  15   2  11      202.39      211.59     25.26 o 
  16   2  11       16.57       31.25     19.95 o 
  17   2  11       67.80       92.78     22.47 o 
  18   2  11       10.16       22.03     21.64 o 
  19   2  11       26.07       44.89     30.29 o 
   0   3  11     2152.02     2149.22     33.47 o 
   1   3  11       51.22       49.81      9.43 o 
   2   3  11      153.92      151.58     11.09 o 
   3   3  11      456.51      433.23     18.91 o 
   4   3  11      327.12      315.57     14.79 o 
   5   3  11      148.15      156.91      6.15 o 
   6   3  11      680.25      709.08     23.40 o 
   7   3  11       77.56       76.41     15.55 o 
   8   3  11      101.37      105.75     15.38 o 
   9   3  11        8.92       -1.52     14.75 o 
  10   3  11      645.87      610.75     27.99 o 
  11   3  11      208.36      230.06     13.02 o 
  12   3  11      358.83      358.17     22.88 o 
  13   3  11       86.92       72.24     18.83 o 
  14   3  11       43.12       23.43     17.11 o 
  15   3  11        1.24       -2.80     18.47 o 
  16   3  11       10.46       12.72     18.65 o 
  17   3  11       27.91       44.53     20.69 o 
  18   3  11       73.78      109.41     31.42 o 
   1   4  11     1076.92     1036.26     17.65 o 
   2   4  11      618.70      617.68     10.80 o 
   3   4  11      407.77      391.64     12.84 o 
   4   4  11      848.46      807.96     14.03 o 
   5   4  11      118.15      116.12      7.80 o 
   6   4  11       75.65       89.78     12.80 o 
   7   4  11       45.45       53.35     14.45 o 
   8   4  11       10.62        9.22     14.21 o 
   9   4  11      734.37      746.66     25.78 o 
  10   4  11      131.86      133.42     17.57 o 
  11   4  11      172.58      166.74     16.85 o 
  12   4  11       26.75       25.12     17.23 o 
  13   4  11      504.05      557.15     26.50 o 
  14   4  11      107.44      123.26     19.29 o 
  15   4  11       15.55       15.64     16.92 o 
  16   4  11        0.83       -3.12     18.07 o 
  17   4  11       27.47       31.32     19.15 o 
   0   5  11       32.65       36.39     12.56 o 
   1   5  11      469.14      439.89     11.81 o 
   2   5  11       69.16       75.13      7.06 o 
   3   5  11       35.51       30.83      7.33 o 
   4   5  11      166.18      185.72      9.49 o 
   5   5  11      682.58      722.16     19.13 o 
   6   5  11     1750.32     1723.63     31.46 o 
   7   5  11      283.82      264.14     15.90 o 
   8   5  11      117.28      123.16     21.59 o 
   9   5  11      127.88      148.76     16.83 o 
  10   5  11       21.81       33.60     14.23 o 
  11   5  11       62.00       55.06     16.15 o 
  12   5  11      116.34      128.29     18.04 o 
  13   5  11       79.44       62.71     16.73 o 
  14   5  11       46.75       57.33     18.03 o 
  15   5  11       79.67       77.95     19.08 o 
  16   5  11      150.25      188.89     36.75 o 
  17   5  11        3.17        6.44     30.75 o 
   1   6  11       36.82       38.60      8.85 o 
   2   6  11      597.73      582.09     14.34 o 
   3   6  11      352.69      356.03     23.55 o 
   4   6  11      731.37      734.30     18.82 o 
   5   6  11      179.81      162.52     12.75 o 
   6   6  11      519.13      526.04     14.85 o 
   7   6  11      112.92       88.70     11.95 o 
   8   6  11      369.83      367.30     24.09 o 
   9   6  11       15.77       11.52     14.22 o 
  10   6  11       37.87       46.54     15.99 o 
  11   6  11       34.47       45.67     15.74 o 
  12   6  11      363.80      391.47     22.30 o 
  13   6  11       28.13       36.84     33.55 o 
  14   6  11      351.47      403.28     43.88 o 
  15   6  11       38.52       46.22     36.69 o 
  16   6  11       80.80      100.34     39.53 o 
   0   7  11      442.58      446.44     18.31 o 
   1   7  11      210.31      214.54     10.94 o 
   2   7  11       50.48       57.55      9.43 o 
   3   7  11      833.36      837.97     19.41 o 
   4   7  11      204.80      211.20     13.04 o 
   5   7  11      295.87      316.43     14.53 o 
   6   7  11      364.26      336.62     11.03 o 
   7   7  11      257.46      252.55     14.39 o 
   8   7  11      151.48      127.08     12.89 o 
   9   7  11       15.58       16.28     11.17 o 
  10   7  11      223.63      191.46     14.09 o 
  11   7  11      205.85      200.38     32.98 o 
  12   7  11      133.47      114.97     32.95 o 
  13   7  11       65.43       82.88     34.69 o 
  14   7  11      113.58      102.89     37.22 o 
  15   7  11      248.20      307.70     41.10 o 
  16   7  11       12.84        9.22     29.09 o 
   1   8  11      127.51      141.95     10.05 o 
   2   8  11      770.48      789.43     15.58 o 
   3   8  11      962.98     1004.47     20.16 o 
   4   8  11      276.15      273.55     13.18 o 
   5   8  11       12.91       12.77      8.00 o 
   6   8  11      124.98      117.34      8.95 o 
   7   8  11       69.89       46.71     17.24 o 
   8   8  11       34.51       19.33     17.91 o 
   9   8  11       72.13       94.03     22.40 o 
  10   8  11       10.09       -0.29     18.07 o 
  11   8  11       25.69       24.25     18.80 o 
  12   8  11      260.59      243.56     34.01 o 
  13   8  11       73.87       95.74     33.17 o 
  14   8  11       81.02       99.32     33.54 o 
  15   8  11       26.53       23.44     32.09 o 
  16   8  11        2.95        2.18     31.45 o 
   0   9  11     1007.29     1064.91     48.93 o 
   1   9  11      715.34      766.12     15.21 o 
   2   9  11      215.81      246.24     10.64 o 
   3   9  11       41.46       52.41     10.00 o 
   4   9  11       12.44        5.17     16.09 o 
   5   9  11      146.97      135.08     12.96 o 
   6   9  11      270.62      290.20     14.57 o 
   7   9  11       59.87       45.52     13.59 o 
   8   9  11      220.48      231.46     18.70 o 
   9   9  11       10.44        9.50     13.76 o 
  10   9  11       66.07       61.06     20.44 o 
  11   9  11        2.62       -5.74     20.34 o 
  12   9  11       49.39       44.60     20.50 o 
  13   9  11        4.56       -2.39     22.13 o 
  14   9  11        3.65        6.90     20.35 o 
  15   9  11       89.11       65.06     21.10 o 
  16   9  11      134.20      175.32     23.75 o 
   1  10  11      229.13      237.75     13.82 o 
   2  10  11      284.15      266.91     14.41 o 
   3  10  11      371.63      380.69     15.77 o 
   4  10  11      117.30      109.43     13.94 o 
   5  10  11       43.12       37.29     10.84 o 
   6  10  11      241.95      244.03     13.02 o 
   7  10  11       45.14       40.95     14.07 o 
   8  10  11        5.63        1.68     14.00 o 
   9  10  11      195.34      223.56     22.80 o 
  10  10  11      190.42      214.95     23.23 o 
  11  10  11       72.44       78.49     26.15 o 
  12  10  11      214.38      241.70     23.44 o 
  13  10  11      266.98      293.50     29.43 o 
  14  10  11        4.15       -5.14     18.95 o 
  15  10  11      131.06      135.06     37.23 o 
   0  11  11       33.52       25.23     24.48 o 
   1  11  11       25.69       24.31     16.87 o 
   2  11  11       54.56       62.01     14.96 o 
   3  11  11      314.49      283.83     15.01 o 
   4  11  11        0.78        5.71     11.28 o 
   5  11  11      217.11      223.45     18.96 o 
   6  11  11       30.58       18.19     14.26 o 
   7  11  11       55.56       35.44     14.52 o 
   8  11  11       47.94       49.91     15.18 o 
   9  11  11       52.21       52.51     22.92 o 
  10  11  11       13.97       23.49     15.15 o 
  11  11  11      203.32      262.31     20.24 o 
  12  11  11      224.08      247.01     28.66 o 
  13  11  11       23.65       56.78     35.03 o 
   1  12  11       42.13       34.97     12.75 o 
   2  12  11       98.12      123.89     12.62 o 
   3  12  11       80.72       75.19     11.61 o 
   4  12  11      240.13      240.84     16.56 o 
   5  12  11       90.83      100.57     11.89 o 
   6  12  11       36.98       31.50     13.25 o 
   7  12  11       63.13       45.24     13.75 o 
   8  12  11      111.95      101.51     14.66 o 
   9  12  11       85.49       89.66     25.32 o 
  10  12  11      104.01      114.63     23.72 o 
  11  12  11       21.81       44.94     24.60 o 
  12  12  11       13.93       31.06     35.87 o 
   0  13  11       66.07       49.11     19.94 o 
   1  13  11       27.32       27.96     11.71 o 
   2  13  11      260.10      232.25     14.04 o 
   3  13  11       98.34       97.75     12.24 o 
   4  13  11      115.03      115.34     12.25 o 
   5  13  11       58.51       93.94     14.71 o 
   6  13  11       54.25       24.38     17.70 o 
   7  13  11       46.88       46.73     18.24 o 
   8  13  11       43.80       53.33     21.20 o 
   9  13  11       60.48       58.07     24.41 o 
  10  13  11       13.89        9.77     29.92 o 
   1  14  11       68.44       76.08     12.58 o 
   2  14  11      170.61      162.01     15.67 o 
   3  14  11      107.41       94.75     15.42 o 
   4  14  11       22.99       18.71     14.44 o 
   5  14  11      184.37      214.78     20.88 o 
   6  14  11        4.00       19.58     18.32 o 
   7  14  11       40.09       38.32     21.31 o 
   8  14  11       13.77       -4.06     32.08 o 
   9  14  11        4.15      -11.61     29.39 o 
   0  15  11       12.96       29.57     22.05 o 
   1  15  11      158.12      184.33     17.10 o 
   2  15  11        0.05        9.88     17.21 o 
   3  15  11       80.43       83.03     18.55 o 
   4  15  11       11.35        4.08     20.52 o 
   5  15  11       30.49       29.97     20.80 o 
   6  15  11       25.35       15.43     22.75 o 
   7  15  11       34.96       19.74     27.66 o 
   8  15  11       32.25       50.70     31.90 o 
   1  16  11       59.79       62.08     21.63 o 
   2  16  11       11.07       12.63     26.65 o 
   4  16  11        3.54       -0.42     33.77 o 
   5  16  11       34.57       24.36     34.39 o 
   0   0  12      148.63      149.76     25.38 o 
   2   0  12      344.10      387.47     20.10 o 
   4   0  12     1977.52     2013.74     35.58 o 
   6   0  12     4458.25     4290.19     71.56 o 
   8   0  12      185.11      188.63     27.04 o 
  10   0  12      693.85      730.05     38.56 o 
  12   0  12      191.41      159.37     30.16 o 
  14   0  12       90.26       95.91     27.47 o 
  16   0  12      528.34      624.53     45.52 o 
  18   0  12      102.64      124.68     30.82 o 
   1   1  12       85.76       85.49     11.25 o 
   2   1  12      324.90      321.21     13.52 o 
   3   1  12      609.17      605.66     15.89 o 
   4   1  12     1427.86     1364.35     21.46 o 
   5   1  12      230.63      229.53     10.26 o 
   6   1  12     1107.40     1045.80     28.40 o 
   7   1  12      704.76      713.79     25.03 o 
   8   1  12      187.22      166.72     18.70 o 
   9   1  12      419.75      432.99     23.06 o 
  10   1  12       10.70       11.65     18.25 o 
  11   1  12       72.17       72.43     19.19 o 
  12   1  12       40.42       42.91     18.12 o 
  13   1  12      242.15      242.98     23.76 o 
  14   1  12        8.51        4.72     17.81 o 
  15   1  12      106.76       81.16     23.33 o 
  16   1  12      158.96      176.39     23.87 o 
  17   1  12      106.76      129.27     22.22 o 
  18   1  12       15.57       10.77     20.02 o 
   0   2  12       98.34       84.31     15.89 o 
   1   2  12      808.58      781.17     17.11 o 
   2   2  12      134.42      153.99     13.91 o 
   3   2  12      641.52      655.65     20.73 o 
   4   2  12       75.93       55.73      8.73 o 
   5   2  12      561.57      557.27     13.36 o 
   6   2  12      117.34      124.08     31.91 o 
   7   2  12      168.54      155.89     18.21 o 
   8   2  12      360.77      363.57     26.21 o 
   9   2  12      419.53      405.98     22.71 o 
  10   2  12      106.93      108.30     19.79 o 
  11   2  12      260.38      257.23     21.30 o 
  12   2  12       62.06       65.61     18.49 o 
  13   2  12      205.70      217.39     22.84 o 
  14   2  12      162.81      170.09     23.10 o 
  15   2  12      117.17      107.37     19.55 o 
  16   2  12       24.70       24.34     29.12 o 
  17   2  12      117.15      161.18     25.02 o 
  18   2  12       54.66       55.18     29.66 o 
   1   3  12      219.99      224.29     12.30 o 
   2   3  12      215.93      190.53     11.92 o 
   3   3  12      191.88      206.74     13.22 o 
   4   3  12       84.64       79.63     12.18 o 
   5   3  12      253.19      234.20     15.64 o 
   6   3  12      291.48      281.19     16.17 o 
   7   3  12      156.97      151.22     17.61 o 
   8   3  12      559.08      545.68     23.49 o 
   9   3  12       72.43       82.16     28.37 o 
  10   3  12        1.23       10.53     16.48 o 
  11   3  12      169.68      179.89     20.85 o 
  12   3  12      556.68      542.55     27.81 o 
  13   3  12      227.02      191.08     21.85 o 
  14   3  12       32.24       36.62     18.83 o 
  15   3  12       14.38       24.56     19.36 o 
  16   3  12       25.84       36.56     19.49 o 
  17   3  12      113.26      116.01     24.10 o 
  18   3  12       50.95       49.89     29.63 o 
   0   4  12      296.86      272.36     26.09 o 
   1   4  12       74.51       87.79     10.94 o 
   2   4  12        8.75       19.25     10.08 o 
   3   4  12     1012.63      968.58     18.47 o 
   4   4  12       34.12       30.09     12.40 o 
   5   4  12       28.28       35.70     12.32 o 
   6   4  12      184.05      207.20     16.37 o 
   7   4  12       83.87       87.33     13.69 o 
   8   4  12       14.19       16.05     14.95 o 
   9   4  12       76.27       73.46     16.83 o 
  10   4  12       86.66      102.80     16.96 o 
  11   4  12      243.81      278.92     22.07 o 
  12   4  12      147.59      128.75     18.76 o 
  13   4  12       63.86       51.01     23.29 o 
  14   4  12       95.51       94.10     22.41 o 
  15   4  12      123.40      130.11     20.81 o 
  16   4  12       40.36       36.60     20.91 o 
   1   5  12       96.18      109.96     10.52 o 
   2   5  12      105.73      105.31     10.46 o 
   3   5  12      473.17      495.10     20.01 o 
   4   5  12      461.53      480.48     17.09 o 
   5   5  12      166.30      157.29     13.52 o 
   6   5  12      237.74      262.99     15.00 o 
   7   5  12      114.12      125.19     13.42 o 
   8   5  12      114.83      110.96     14.22 o 
   9   5  12      224.19      199.37     18.28 o 
  10   5  12       22.19       24.56     15.73 o 
  11   5  12      124.40      123.35     18.16 o 
  12   5  12       35.62       46.27     17.65 o 
  13   5  12        2.44        0.60     17.71 o 
  14   5  12       30.98       17.89     17.30 o 
  15   5  12      116.85       97.69     31.35 o 
  16   5  12       14.47       10.48     31.22 o 
   0   6  12       87.65      100.69     14.70 o 
   1   6  12      170.34      156.88     11.01 o 
   2   6  12       44.91       50.81      9.92 o 
   3   6  12       24.11       33.45      9.60 o 
   4   6  12       69.66       67.34     12.20 o 
   5   6  12      253.76      246.51     14.81 o 
   6   6  12      623.12      633.42     13.53 o 
   7   6  12       74.81       84.65     12.40 o 
   8   6  12      287.99      273.24     15.88 o 
   9   6  12        8.91        8.98     12.39 o 
  10   6  12       55.53       62.06     13.80 o 
  11   6  12       26.65       27.84     14.98 o 
  12   6  12       42.26       28.62     28.78 o 
  13   6  12        7.34        2.35     33.40 o 
  14   6  12      712.36      816.19     53.02 o 
  15   6  12       25.99       24.03     34.99 o 
   1   7  12      163.70      162.17     11.09 o 
   2   7  12       51.85       46.46      9.67 o 
   3   7  12      291.84      296.52     16.33 o 
   4   7  12      115.55      107.22     12.13 o 
   5   7  12      122.35      133.77     12.64 o 
   6   7  12       34.99       32.51     10.97 o 
   7   7  12      106.17      115.91     12.66 o 
   8   7  12       76.03       70.00     12.26 o 
   9   7  12       31.43       26.61     12.50 o 
  10   7  12        0.62        1.05     20.32 o 
  11   7  12       20.88       16.25     19.31 o 
  12   7  12       66.28       78.28     28.75 o 
  13   7  12       29.34       12.91     28.16 o 
  14   7  12       18.83       10.81     29.52 o 
  15   7  12       75.86      136.31     35.61 o 
   0   8  12      660.66      685.51     25.96 o 
   1   8  12       90.21       85.11      9.95 o 
   2   8  12      361.00      370.96     13.12 o 
   3   8  12      112.84      113.61     10.59 o 
   4   8  12       63.73       76.90     11.45 o 
   5   8  12      504.27      491.67     13.41 o 
   6   8  12       85.33       95.83     18.64 o 
   7   8  12      208.73      185.38     21.66 o 
   8   8  12        7.80       15.26     18.66 o 
   9   8  12       21.23       34.63     18.61 o 
  10   8  12       74.20       78.75     19.61 o 
  11   8  12       38.84       19.52     18.06 o 
  12   8  12       69.09       77.99     20.66 o 
  13   8  12        3.02        2.34     19.26 o 
  14   8  12       91.37       97.78     22.93 o 
   1   9  12      226.17      230.78     11.41 o 
   2   9  12      137.58      154.76     10.68 o 
   3   9  12      112.18      126.27     13.55 o 
   4   9  12      355.51      341.10     36.28 o 
   5   9  12       14.08       16.70     11.76 o 
   6   9  12      143.45      141.82     20.04 o 
   7   9  12      145.57      152.21     19.35 o 
   8   9  12       86.50      101.68     15.89 o 
   9   9  12       60.79       61.18     20.95 o 
  10   9  12        9.83       17.22     20.98 o 
  11   9  12       34.74       29.58     22.82 o 
  12   9  12      238.48      263.53     25.25 o 
  13   9  12        9.71        9.03     21.01 o 
  14   9  12       53.22       53.34     31.42 o 
  15   9  12       30.60        7.88     20.80 o 
   0  10  12      177.73      220.69     30.94 o 
   1  10  12      494.97      482.04     25.47 o 
   2  10  12      353.54      337.05     15.91 o 
   3  10  12      346.79      384.41     20.05 o 
   4  10  12       37.10       42.87     12.95 o 
   5  10  12       80.77       92.46     12.94 o 
   6  10  12      146.34      128.82     16.13 o 
   7  10  12       19.43       14.49     13.76 o 
   8  10  12      105.89      127.35     16.33 o 
   9  10  12        8.93       24.41     18.47 o 
  10  10  12       77.66       73.74     19.73 o 
  11  10  12      129.97      150.70     24.05 o 
  12  10  12       61.37       45.83     22.57 o 
  13  10  12       62.32       90.01     30.52 o 
  14  10  12      218.23      227.97     26.84 o 
   1  11  12       26.60       17.82     17.37 o 
   2  11  12      182.60      195.40     20.58 o 
   3  11  12      405.25      437.45     18.92 o 
   4  11  12      122.02      138.04     13.27 o 
   5  11  12        2.57       -7.46     14.74 o 
   6  11  12       65.75       69.81     15.86 o 
   7  11  12       69.32       88.09     16.60 o 
   8  11  12        5.88       -0.55     14.90 o 
   9  11  12       10.06      -16.41     18.29 o 
  10  11  12       74.61      105.05     21.87 o 
  11  11  12      125.51      104.97     19.66 o 
  12  11  12        9.95       41.30     32.67 o 
   0  12  12      385.69      312.20     24.22 o 
   1  12  12       75.30       76.10     14.31 o 
   2  12  12       86.17       83.46     14.55 o 
   3  12  12      114.63       89.42     13.37 o 
   4  12  12      219.88      223.80     15.00 o 
   5  12  12      422.60      410.86     19.78 o 
   6  12  12      268.45      274.42     17.99 o 
   7  12  12       79.51       84.05     15.29 o 
   8  12  12       40.79       56.14     17.93 o 
   9  12  12        2.19        5.93     16.11 o 
  10  12  12       34.97       35.33     23.00 o 
   1  13  12       39.89       37.06     12.57 o 
   2  13  12       32.26       23.90     12.19 o 
   3  13  12      167.47      160.96     13.59 o 
   4  13  12       87.42       92.42     14.75 o 
   5  13  12       30.21       34.96     14.56 o 
   6  13  12       22.29       26.05     17.16 o 
   7  13  12       15.34       19.13     17.34 o 
   8  13  12       27.34       35.46     24.53 o 
   9  13  12      139.45      166.26     35.87 o 
   0  14  12       28.12       42.31     17.03 o 
   1  14  12       10.93        8.76     12.37 o 
   2  14  12        0.46        4.47     14.33 o 
   3  14  12       70.80       70.35     19.77 o 
   4  14  12       13.29       23.94     17.22 o 
   5  14  12      124.27      119.28     20.61 o 
   6  14  12       83.30      108.03     23.82 o 
   7  14  12       79.52      125.79     34.46 o 
   8  14  12       13.24       16.38     31.11 o 
   1  15  12        4.21        5.64     15.07 o 
   2  15  12      149.75      156.90     23.51 o 
   3  15  12       18.18       39.84     32.40 o 
   4  15  12       50.19       27.33     21.45 o 
   5  15  12       69.37      106.71     34.44 o 
   6  15  12       36.91       70.55     29.36 o 
   0  16  12       21.50       45.03     26.92 o 
   2   0  13      267.48      299.03     24.36 o 
   4   0  13      545.98      512.17     24.03 o 
   6   0  13      625.97      612.45     36.86 o 
   8   0  13      119.33      109.49     27.95 o 
  10   0  13      100.15      108.47     27.96 o 
  12   0  13      398.26      392.98     37.62 o 
  14   0  13       27.88       31.95     30.07 o 
  16   0  13       56.35       88.42     34.65 o 
   0   1  13      493.15      437.02     21.05 o 
   1   1  13       92.97      107.47     12.08 o 
   2   1  13       25.39       26.71     11.20 o 
   3   1  13      170.68      187.62     13.52 o 
   4   1  13      520.02      476.07     15.42 o 
   5   1  13      624.30      582.75     22.78 o 
   6   1  13      576.12      555.87     24.09 o 
   7   1  13      102.80      105.52     17.28 o 
   8   1  13      156.49      136.30     19.71 o 
   9   1  13      210.31      200.73     22.37 o 
  10   1  13       27.33       13.59     18.19 o 
  11   1  13      105.06       87.70     19.74 o 
  12   1  13        9.99      -10.95     18.42 o 
  13   1  13       67.78       67.30     19.59 o 
  14   1  13       97.35      107.76     21.98 o 
  15   1  13       93.92       99.83     21.98 o 
  16   1  13       17.89       -4.48     22.91 o 
  17   1  13       11.61       29.72     22.02 o 
  18   1  13       62.23       59.64     29.21 o 
   1   2  13       59.19       65.74     10.72 o 
   2   2  13      758.39      754.37     17.77 o 
   3   2  13       39.39       49.19     11.86 o 
   4   2  13        1.93       17.02     10.32 o 
   5   2  13      241.69      240.29     15.75 o 
   6   2  13      109.53       93.54     13.89 o 
   7   2  13      156.45      167.06     19.51 o 
   8   2  13       64.23       71.36     18.63 o 
   9   2  13      203.60      194.64     20.38 o 
  10   2  13       50.94       59.80     18.64 o 
  11   2  13       71.80       80.45     18.83 o 
  12   2  13      122.21      139.67     21.78 o 
  13   2  13      245.28      216.89     22.93 o 
  14   2  13       73.44       56.67     20.59 o 
  15   2  13       36.08       23.36     20.99 o 
  16   2  13      117.72      126.12     21.99 o 
  17   2  13       15.79       34.15     21.20 o 
  18   2  13       51.52       63.21     32.03 o 
   0   3  13     1530.69     1474.31     31.82 o 
   1   3  13       14.55       17.98     10.87 o 
   2   3  13      222.80      225.84     12.98 o 
   3   3  13       36.06       54.98     11.55 o 
   4   3  13       30.23       32.58     10.62 o 
   5   3  13       37.31       25.36     12.79 o 
   6   3  13      483.12      480.10     20.52 o 
   7   3  13        5.07      -12.65     13.75 o 
   8   3  13      110.63       98.23     17.20 o 
   9   3  13        0.78        9.62     15.48 o 
  10   3  13       70.62       64.98     19.21 o 
  11   3  13        7.28       28.48     17.58 o 
  12   3  13       38.42       36.95     18.91 o 
  13   3  13       48.31       26.34     17.05 o 
  14   3  13       50.18       53.38     20.66 o 
  15   3  13       15.12       16.99     20.35 o 
  16   3  13      154.79      193.39     50.62 o 
  17   3  13       36.98       66.52     28.81 o 
   1   4  13      510.16      498.19     15.65 o 
   2   4  13      229.68      224.95     13.03 o 
   3   4  13      837.05      855.91     34.25 o 
   4   4  13      102.50      105.67     12.22 o 
   5   4  13      253.84      262.24     16.25 o 
   6   4  13      158.59      165.79     15.06 o 
   7   4  13        8.28       19.17     12.75 o 
   8   4  13      347.96      328.55     17.57 o 
   9   4  13      226.26      218.59     20.44 o 
  10   4  13       65.66       47.99     16.35 o 
  11   4  13       53.12       74.92     18.62 o 
  12   4  13       69.34       33.95     17.44 o 
  13   4  13        2.21       -0.46     17.41 o 
  14   4  13       43.40       42.31     19.63 o 
  15   4  13       71.99       63.92     21.55 o 
  16   4  13        3.68       -2.51     36.23 o 
   0   5  13       17.08       10.64     14.33 o 
   1   5  13      128.66      121.27     11.39 o 
   2   5  13      157.94      170.69     12.22 o 
   3   5  13      239.99      235.16     12.62 o 
   4   5  13      878.24      858.34     22.16 o 
   5   5  13      120.60      127.10     14.63 o 
   6   5  13      108.92      117.93     14.10 o 
   7   5  13      303.37      296.63     20.57 o 
   8   5  13       45.92       52.03     13.64 o 
   9   5  13       38.67       47.60     14.11 o 
  10   5  13      486.32      495.48     37.80 o 
  11   5  13      413.21      446.70     23.79 o 
  12   5  13       79.70       65.09     19.09 o 
  13   5  13       16.72        5.45     18.34 o 
  14   5  13       77.46       48.42     32.46 o 
  15   5  13       94.11       48.86     34.22 o 
   1   6  13       10.59        9.22     10.01 o 
   2   6  13       69.54       72.71     10.72 o 
   3   6  13       54.79       61.29     10.86 o 
   4   6  13      871.60      857.50     22.00 o 
   5   6  13        8.30       10.26     12.48 o 
   6   6  13       81.51       86.18     13.36 o 
   7   6  13       59.09       70.27     12.85 o 
   8   6  13      235.66      255.21     18.43 o 
   9   6  13       21.32       27.06     13.88 o 
  10   6  13       53.22       52.89     14.32 o 
  11   6  13        3.24       22.04     18.47 o 
  12   6  13      220.08      254.81     34.51 o 
  13   6  13        9.67        6.96     32.88 o 
  14   6  13        7.71       30.14     34.24 o 
  15   6  13       72.53      105.89     36.57 o 
   0   7  13      134.03      140.85     16.53 o 
   1   7  13      346.99      373.40     13.84 o 
   2   7  13       10.80        8.41      9.59 o 
   3   7  13       32.20       32.68     10.49 o 
   4   7  13      449.64      447.99     15.09 o 
   5   7  13      250.51      259.03     15.02 o 
   6   7  13       91.77       94.68     13.39 o 
   7   7  13      166.33      138.08     13.39 o 
   8   7  13       11.05        8.25     12.23 o 
   9   7  13       96.26       92.68     36.17 o 
  10   7  13       16.85       14.26     20.67 o 
  11   7  13      130.14      150.52     22.15 o 
  12   7  13       48.45       51.37     21.66 o 
  13   7  13       55.49       70.57     20.84 o 
  14   7  13       12.57       19.51     31.16 o 
   1   8  13      103.38      109.61     10.77 o 
   2   8  13      426.18      437.66     14.65 o 
   3   8  13      712.72      709.44     16.82 o 
   4   8  13       70.11       89.63     10.86 o 
   5   8  13      141.81      155.59     20.91 o 
   6   8  13       98.37      104.35     20.19 o 
   7   8  13       60.39       69.16     20.07 o 
   8   8  13      171.13      188.24     48.29 o 
   9   8  13      206.68      235.90     23.92 o 
  10   8  13       87.88       88.89     20.86 o 
  11   8  13       18.57       30.39     18.80 o 
  12   8  13       16.06       -5.01     20.71 o 
  13   8  13       40.16       26.01     20.78 o 
  14   8  13       27.81       43.85     27.22 o 
  15   8  13       31.10       42.45     28.83 o 
   0   9  13      488.17      478.75     20.42 o 
   1   9  13      418.94      436.65     14.07 o 
   2   9  13      182.74      195.50     15.37 o 
   3   9  13      190.87      181.98     15.51 o 
   4   9  13       31.32       44.93     13.63 o 
   5   9  13       70.35       50.10     19.29 o 
   6   9  13      159.76      143.91     19.74 o 
   7   9  13       64.59       58.89     20.68 o 
   8   9  13       87.90       99.66     21.24 o 
   9   9  13       37.26       52.28     20.38 o 
  10   9  13      380.91      437.32     37.66 o 
  11   9  13       19.72       10.91     27.20 o 
  12   9  13       28.37       10.21     21.04 o 
  13   9  13       43.69       19.64     31.44 o 
  14   9  13      125.78      104.12     33.90 o 
   1  10  13       16.95       11.75     19.55 o 
   2  10  13      147.46      160.73     21.96 o 
   3  10  13       17.03       26.04     18.69 o 
   4  10  13      255.71      252.32     16.41 o 
   5  10  13       21.22       18.71     19.76 o 
   6  10  13        2.41        1.59     19.35 o 
   7  10  13       77.88       76.16     16.27 o 
   8  10  13       17.68       24.99     15.61 o 
   9  10  13       68.26       79.15     21.43 o 
  10  10  13       82.22       77.60     21.58 o 
  11  10  13       25.03       25.84     20.90 o 
  12  10  13      148.34      138.92     34.90 o 
  13  10  13       54.27       45.95     28.03 o 
   0  11  13       38.51       25.09     28.61 o 
   1  11  13       15.48        5.58     19.66 o 
   2  11  13       66.32       81.16     20.35 o 
   3  11  13       57.98       53.72     19.59 o 
   4  11  13      243.25      233.62     23.39 o 
   5  11  13      142.96      132.70     18.34 o 
   6  11  13      215.35      225.13     19.21 o 
   7  11  13       58.18       59.72     17.02 o 
   8  11  13       42.69       49.54     22.33 o 
   9  11  13      101.27      115.88     22.70 o 
  10  11  13        7.92        4.45     22.00 o 
  11  11  13       48.56       67.41     29.47 o 
   1  12  13        9.46       10.01     15.95 o 
   2  12  13      153.88      159.60     19.10 o 
   3  12  13        1.22        4.44     16.52 o 
   4  12  13       80.16       63.16     16.13 o 
   5  12  13       26.29       37.05     17.02 o 
   6  12  13       64.91       51.25     16.95 o 
   7  12  13        2.85       -1.77     16.23 o 
   8  12  13        2.33       -7.34     17.64 o 
   9  12  13       36.76       33.04     19.85 o 
   0  13  13       60.34       36.58     21.28 o 
   1  13  13        9.00        8.49     14.52 o 
   2  13  13        4.75       -0.80     12.90 o 
   3  13  13       30.04       29.63     15.72 o 
   4  13  13       17.63       17.66     14.17 o 
   5  13  13      165.81      165.50     17.63 o 
   6  13  13       13.52       15.75     19.00 o 
   7  13  13        2.03       25.82     28.86 o 
   8  13  13       82.04      146.99     38.54 o 
   1  14  13       24.50       26.45     12.94 o 
   2  14  13       91.22       75.52     18.96 o 
   3  14  13       12.04        9.87     22.81 o 
   4  14  13       36.48       30.77     21.67 o 
   5  14  13       13.97       11.69     22.36 o 
   6  14  13       27.75       19.56     21.99 o 
   0  15  13        3.08      -22.87     29.75 o 
   1  15  13        2.93       28.28     27.27 o 
   0   0  14     1229.25     1195.01     44.43 o 
   2   0  14      124.65      110.38     16.83 o 
   4   0  14      400.14      413.35     31.05 o 
   6   0  14      114.34      106.63     18.35 o 
   8   0  14      203.48      188.58     28.54 o 
  10   0  14      652.29      546.42     37.98 o 
  12   0  14      150.32      164.79     33.25 o 
  14   0  14      175.63      177.54     36.75 o 
  16   0  14      130.67      148.77     36.52 o 
   1   1  14      433.01      440.41     15.71 o 
   2   1  14       37.24       27.91     11.72 o 
   3   1  14      219.38      222.42     13.75 o 
   4   1  14      172.27      192.75     14.49 o 
   5   1  14       43.86       51.35     12.70 o 
   6   1  14      221.99      253.10     17.84 o 
   7   1  14      569.34      569.41     21.04 o 
   8   1  14        9.08        7.12     16.62 o 
   9   1  14       93.97       95.58     19.92 o 
  10   1  14      102.14      122.56     21.49 o 
  11   1  14      115.51      101.14     22.05 o 
  12   1  14       57.38       56.97     18.89 o 
  13   1  14      176.89      203.39     24.44 o 
  14   1  14       27.46       28.77     21.05 o 
  15   1  14       16.59       12.70     20.65 o 
  16   1  14       27.88       31.07     23.18 o 
  17   1  14       24.69       -2.78     33.25 o 
   0   2  14      212.84      153.99     17.85 o 
   1   2  14     1176.63     1128.60     21.43 o 
   2   2  14      103.98      119.13     11.93 o 
   3   2  14        4.63       11.44     11.48 o 
   4   2  14      387.93      428.63     16.80 o 
   5   2  14        8.80        9.61     11.60 o 
   6   2  14      552.27      552.71     21.10 o 
   7   2  14       43.33       36.97     13.56 o 
   8   2  14      301.05      308.07     21.62 o 
   9   2  14      172.34      173.63     24.27 o 
  10   2  14       21.84       17.17     18.69 o 
  11   2  14       96.30       82.37     20.32 o 
  12   2  14       43.67       47.51     20.11 o 
  13   2  14       73.54       94.57     20.49 o 
  14   2  14      116.86      124.36     23.35 o 
  15   2  14      109.43      134.09     23.85 o 
  16   2  14        5.21       -2.22     20.02 o 
  17   2  14       10.03       61.51     27.92 o 
   1   3  14      168.08      164.43     13.10 o 
   2   3  14      438.08      415.01     16.10 o 
   3   3  14        0.41       -4.84     11.65 o 
   4   3  14      903.71      901.41     22.31 o 
   5   3  14       38.87       37.11     11.77 o 
   6   3  14      191.49      197.20     16.27 o 
   7   3  14       74.15       67.10     14.23 o 
   8   3  14      185.92      245.99     18.03 o 
   9   3  14       27.74       22.80     16.61 o 
  10   3  14       55.18       65.66     23.16 o 
  11   3  14       58.39       43.10     19.79 o 
  12   3  14       45.19       45.21     19.01 o 
  13   3  14       40.97       64.75     19.63 o 
  14   3  14       37.11       30.14     20.44 o 
  15   3  14       52.49       41.13     22.45 o 
  16   3  14       27.89       24.10     29.17 o 
   0   4  14      251.13      244.62     19.91 o 
   1   4  14      109.55      122.56     11.98 o 
   2   4  14       53.08       46.30     11.26 o 
   3   4  14      246.61      243.37     13.89 o 
   4   4  14      153.73      165.75     13.74 o 
   5   4  14      187.01      174.32     13.53 o 
   6   4  14       93.19       98.77     14.76 o 
   7   4  14       60.09       77.94     14.93 o 
   8   4  14      136.09      130.57     15.73 o 
   9   4  14       37.00       52.53     14.64 o 
  10   4  14      104.52      137.09     20.35 o 
  11   4  14       67.50       90.56     19.79 o 
  12   4  14      151.37      187.14     20.66 o 
  13   4  14       52.59       59.40     20.50 o 
  14   4  14       75.03       66.95     21.88 o 
  15   4  14      124.75      117.52     38.30 o 
   1   5  14      189.42      203.96     12.59 o 
   2   5  14      156.65      173.04     13.09 o 
   3   5  14       57.23       60.55     11.62 o 
   4   5  14       76.23       82.68     12.16 o 
   5   5  14       94.55       96.96     14.52 o 
   6   5  14       25.40       37.22     12.84 o 
   7   5  14       32.85       38.43     14.47 o 
   8   5  14       57.74       62.46     14.32 o 
   9   5  14      188.73      193.79     17.51 o 
  10   5  14       40.55       49.31     14.49 o 
  11   5  14       10.31       13.31     15.31 o 
  12   5  14       44.21       65.65     19.99 o 
  13   5  14       77.41       90.50     35.71 o 
  14   5  14       15.17       19.02     33.23 o 
   0   6  14      296.26      319.66     20.63 o 
   1   6  14       59.74       54.80     10.85 o 
   2   6  14       66.02       73.00     11.34 o 
   3   6  14       18.48       15.53     10.20 o 
   4   6  14       59.32       62.35     11.64 o 
   5   6  14      174.81      166.94     14.57 o 
   6   6  14      481.78      485.96     38.58 o 
   7   6  14      152.10      138.91     14.76 o 
   8   6  14       39.10       37.32     13.78 o 
   9   6  14       43.90       36.38     14.18 o 
  10   6  14       22.13       25.67     18.76 o 
  11   6  14       28.87       35.13     21.22 o 
  12   6  14        9.36        0.50     20.32 o 
  13   6  14        2.89        3.34     23.59 o 
  14   6  14      181.93      197.85     41.65 o 
   1   7  14       53.98       61.31     10.96 o 
   2   7  14       52.26       50.52     11.21 o 
   3   7  14       48.92       64.16     11.18 o 
   4   7  14       34.24       53.27     11.60 o 
   5   7  14      614.76      639.89     17.83 o 
   6   7  14      201.21      205.99     15.33 o 
   7   7  14       41.70       39.86     20.53 o 
   8   7  14      243.55      254.73     25.63 o 
   9   7  14       86.04      128.45     23.59 o 
  10   7  14        4.55       15.93     19.59 o 
  11   7  14       30.19       31.25     19.33 o 
  12   7  14       18.33       -4.11     22.03 o 
  13   7  14       32.79       18.27     21.58 o 
  14   7  14       53.49       70.35     32.64 o 
   0   8  14      200.11      215.89     18.33 o 
   1   8  14      197.63      209.38     13.25 o 
   2   8  14        9.00       12.57     10.26 o 
   3   8  14      186.97      197.96     12.73 o 
   4   8  14      260.95      264.08     18.43 o 
   5   8  14       53.31       76.85     16.88 o 
   6   8  14      169.16      152.49     22.42 o 
   7   8  14       24.57       30.20     19.98 o 
   8   8  14       65.17       60.27     24.01 o 
   9   8  14       25.77       28.87     20.99 o 
  10   8  14      135.79      168.96     24.28 o 
  11   8  14       97.35       97.87     21.64 o 
  12   8  14        7.22       13.98     22.47 o 
  13   8  14       22.95       20.44     30.44 o 
  14   8  14      112.12      126.89     33.15 o 
   1   9  14      172.47      153.83     14.77 o 
   2   9  14       33.78       20.39     12.26 o 
   3   9  14      120.08      136.15     15.41 o 
   4   9  14      320.39      347.91     18.89 o 
   5   9  14        6.84        2.69     14.12 o 
   6   9  14       26.11       31.03     20.22 o 
   7   9  14       28.18       24.82     25.35 o 
   8   9  14       41.92       37.54     24.02 o 
   9   9  14      116.72      119.71     24.55 o 
  10   9  14      197.55      249.38     25.91 o 
  11   9  14       12.51       -1.97     22.54 o 
  12   9  14        0.52        7.76     29.06 o 
  13   9  14       34.95       60.51     34.50 o 
   0  10  14       78.29       66.78     30.09 o 
   1  10  14       56.57       62.55     21.64 o 
   2  10  14      390.39      407.71     45.29 o 
   3  10  14       93.06      105.12     24.53 o 
   4  10  14      108.40       88.54     30.42 o 
   5  10  14      239.09      250.73     24.60 o 
   6  10  14       51.98       54.12     22.79 o 
   7  10  14       63.23       44.27     21.87 o 
   8  10  14      119.31      107.24     22.80 o 
   9  10  14      122.43      165.92     26.65 o 
  10  10  14       49.61       81.05     22.61 o 
  11  10  14       56.40       64.11     31.26 o 
  12  10  14       17.13       34.93     31.03 o 
   1  11  14       12.62        8.13     20.01 o 
   2  11  14        4.92        0.81     19.19 o 
   3  11  14       11.50       -0.27     19.70 o 
   4  11  14       10.21        9.55     18.56 o 
   5  11  14      115.35      117.54     17.70 o 
   6  11  14       48.49       38.84     16.78 o 
   7  11  14      103.03       74.97     17.84 o 
   8  11  14       57.14       57.79     23.12 o 
   9  11  14      366.05      376.23     28.43 o 
  10  11  14      260.26      284.64     34.58 o 
  11  11  14       28.05       29.32     29.38 o 
   0  12  14       38.00       51.08     30.03 o 
   1  12  14       28.45       38.31     19.96 o 
   2  12  14       39.95       28.79     16.98 o 
   3  12  14       30.09       39.38     17.37 o 
   4  12  14       50.06       41.14     17.48 o 
   5  12  14        3.32       12.95     17.16 o 
   6  12  14      165.89      158.56     18.77 o 
   7  12  14       10.63       31.28     22.29 o 
   8  12  14       46.60       42.01     22.67 o 
   1  13  14       87.43       87.89     16.48 o 
   2  13  14       21.71       17.20     14.97 o 
   3  13  14       78.71       85.42     17.30 o 
   4  13  14        6.03       16.02     17.43 o 
   5  13  14       48.76       56.32     17.76 o 
   6  13  14       24.01        9.14     23.02 o 
   0  14  14       13.68       19.79     30.11 o 
   1  14  14       29.05       19.63     19.32 o 
   2  14  14       12.46       22.33     22.94 o 
   3  14  14      147.01      143.26     24.81 o 
   4  14  14        7.97        8.81     23.31 o 
   5  14  14       32.36       22.17     33.49 o 
   2   0  15      264.61      253.16     20.07 o 
   4   0  15      221.61      236.04     21.89 o 
   6   0  15       26.62       52.07     18.29 o 
   8   0  15     1043.16     1079.00     48.79 o 
  10   0  15      280.28      268.05     35.29 o 
  12   0  15       31.16       18.79     30.23 o 
  14   0  15      165.38      154.20     35.84 o 
  16   0  15      163.50      215.65     39.28 o 
   0   1  15      284.94      271.19     21.91 o 
   1   1  15      240.05      243.15     14.76 o 
   2   1  15       17.09       28.19     11.81 o 
   3   1  15        9.28       22.04     12.39 o 
   4   1  15      271.70      252.39     15.07 o 
   5   1  15      289.66      292.02     15.80 o 
   6   1  15      161.79      187.50     15.40 o 
   7   1  15       51.23       39.45     13.33 o 
   8   1  15      117.28       97.02     17.24 o 
   9   1  15      137.84      124.99     21.36 o 
  10   1  15      139.08       88.91     20.25 o 
  11   1  15        6.20       -3.24     20.77 o 
  12   1  15       23.62       23.80     21.33 o 
  13   1  15       20.39       27.93     20.85 o 
  14   1  15        9.43       -0.84     21.38 o 
  15   1  15       34.97       17.04     21.41 o 
  16   1  15       54.50       67.70     34.83 o 
   1   2  15       91.65       93.60     11.95 o 
   2   2  15       13.18        6.70     11.78 o 
   3   2  15      346.59      378.41     17.00 o 
   4   2  15       63.70       85.92     13.44 o 
   5   2  15      112.85      107.21     14.25 o 
   6   2  15      349.80      346.79     16.68 o 
   7   2  15       52.25       59.00     14.79 o 
   8   2  15       96.30       87.30     16.84 o 
   9   2  15      125.19      146.36     21.33 o 
  10   2  15       80.39       83.95     19.89 o 
  11   2  15      125.18      121.17     22.86 o 
  12   2  15       35.08       12.09     18.96 o 
  13   2  15      112.91      135.18     22.83 o 
  14   2  15       41.58       38.63     22.24 o 
  15   2  15       32.16       57.63     21.36 o 
  16   2  15       32.20       59.32     29.35 o 
   0   3  15      402.93      397.32     22.44 o 
   1   3  15       53.96       52.29     12.95 o 
   2   3  15       70.42       82.96     12.80 o 
   3   3  15       41.82       52.28     12.08 o 
   4   3  15      224.81      225.16     14.72 o 
   5   3  15        4.99       10.37     12.45 o 
   6   3  15      257.57      265.01     15.35 o 
   7   3  15       36.44       45.89     15.54 o 
   8   3  15        0.60       13.69     15.06 o 
   9   3  15      228.81      270.16     20.05 o 
  10   3  15      170.10      206.53     19.77 o 
  11   3  15       14.79        3.22     18.64 o 
  12   3  15        3.54        4.79     17.96 o 
  13   3  15       10.15        4.65     33.58 o 
  14   3  15       82.71       62.04     23.75 o 
  15   3  15       19.73       22.45     27.05 o 
   1   4  15       71.39      100.40     12.54 o 
   2   4  15      211.85      216.81     14.46 o 
   3   4  15       46.93       43.04     11.57 o 
   4   4  15       14.53       14.53     11.65 o 
   5   4  15       20.53       24.40     12.67 o 
   6   4  15       51.94       56.25     13.06 o 
   7   4  15      180.66      201.21     17.78 o 
   8   4  15       10.62       22.52     14.90 o 
   9   4  15       89.48      116.83     17.68 o 
  10   4  15       19.77       17.61     15.85 o 
  11   4  15       10.58       11.66     14.96 o 
  12   4  15      102.82      128.53     30.92 o 
  13   4  15       64.65       73.25     22.15 o 
  14   4  15       27.70       -4.81     34.46 o 
   0   5  15       53.51       71.02     16.69 o 
   1   5  15       88.80       96.24     12.63 o 
   2   5  15      116.97      117.91     12.63 o 
   3   5  15       58.99       54.83     12.17 o 
   4   5  15      366.97      370.09     15.85 o 
   5   5  15      104.29      129.24     13.88 o 
   6   5  15       28.93       43.30     11.44 o 
   7   5  15       33.31       53.89     15.36 o 
   8   5  15       22.05       11.95     14.88 o 
   9   5  15       54.96       67.60     15.70 o 
  10   5  15      151.46      154.06     18.28 o 
  11   5  15       19.43       19.75     15.46 o 
  12   5  15       77.53       86.70     22.33 o 
  13   5  15       19.70       32.15     21.50 o 
   1   6  15        0.82        5.70     11.54 o 
   2   6  15       88.48       88.15     11.81 o 
   3   6  15       92.99      112.87     13.06 o 
   4   6  15      173.73      185.18     14.30 o 
   5   6  15       33.33       43.46     11.81 o 
   6   6  15       71.04       84.78     13.12 o 
   7   6  15       40.59       53.34     14.44 o 
   8   6  15      265.11      283.72     20.20 o 
   9   6  15       24.93       17.51     18.49 o 
  10   6  15      206.93      257.15     26.27 o 
  11   6  15        6.56        3.65     23.67 o 
  12   6  15       89.93      116.25     26.13 o 
  13   6  15       10.95       32.67     29.23 o 
   0   7  15       69.33       82.71     24.73 o 
   1   7  15      154.17      152.00     13.21 o 
   2   7  15       11.59       17.39     11.18 o 
   3   7  15       59.52       52.03     11.92 o 
   4   7  15      179.10      170.81     13.20 o 
   5   7  15      129.67      156.04     20.98 o 
   6   7  15       57.04       72.22     16.00 o 
   7   7  15       69.59       99.20     21.62 o 
   8   7  15       19.77       28.84     21.22 o 
   9   7  15       33.15       38.20     22.89 o 
  10   7  15      109.94      149.00     26.44 o 
  11   7  15       16.59        9.16     24.01 o 
  12   7  15       28.69       53.10     22.17 o 
  13   7  15        8.05        7.43     33.28 o 
   1   8  15       86.51       92.73     11.59 o 
   2   8  15      135.88      156.47     12.81 o 
   3   8  15      339.86      335.38     18.90 o 
   4   8  15       66.75       65.09     15.92 o 
   5   8  15       34.62       37.85     14.80 o 
   6   8  15       45.65       72.77     16.55 o 
   7   8  15      159.16      177.89     25.19 o 
   8   8  15       21.83       37.83     22.73 o 
   9   8  15        2.49        2.58     23.70 o 
  10   8  15       15.25       25.36     24.37 o 
  11   8  15       10.23        1.05     21.96 o 
  12   8  15       17.10        9.84     31.33 o 
   0   9  15      292.57      292.30     37.68 o 
   1   9  15      275.36      295.92     26.41 o 
   2   9  15      195.08      176.51     23.97 o 
   3   9  15       97.63      117.43     15.57 o 
   4   9  15       24.37       13.21     14.22 o 
   5   9  15       11.24        4.71     14.01 o 
   6   9  15       44.13       47.93     15.54 o 
   7   9  15       28.75       28.47     21.59 o 
   8   9  15       33.76       37.75     21.90 o 
   9   9  15       50.84       46.76     21.74 o 
  10   9  15      130.66      182.74     24.63 o 
  11   9  15       49.01       77.19     29.13 o 
  12   9  15       16.95       15.92     32.80 o 
   1  10  15       26.45       28.11     21.07 o 
   2  10  15       62.36       56.06     23.58 o 
   3  10  15      156.39      159.64     22.93 o 
   4  10  15        9.19        0.02     22.56 o 
   5  10  15       11.87       16.36     20.32 o 
   6  10  15       20.24       26.10     21.05 o 
   7  10  15       81.25       97.46     22.69 o 
   8  10  15       10.15       13.92     22.48 o 
   9  10  15        4.53       -6.89     23.84 o 
  10  10  15       94.37      113.47     31.21 o 
  11  10  15       25.07       25.44     31.63 o 
   0  11  15       55.49       87.28     33.23 o 
   1  11  15      104.97      135.60     23.17 o 
   2  11  15       57.17       72.82     21.77 o 
   3  11  15        5.69       -3.15     20.44 o 
   4  11  15        0.78       13.70     22.24 o 
   5  11  15       39.73       58.65     22.59 o 
   6  11  15       18.46       14.98     17.23 o 
   7  11  15       28.88       41.70     20.63 o 
   8  11  15       27.08       28.45     29.51 o 
   9  11  15        0.33       -6.34     29.78 o 
  10  11  15       30.92       26.83     30.58 o 
   1  12  15      120.55      150.57     31.86 o 
   2  12  15      130.82      139.13     23.50 o 
   3  12  15      117.31      132.26     19.97 o 
   4  12  15       48.64       62.83     18.25 o 
   5  12  15        9.83        3.75     17.78 o 
   6  12  15       19.67        8.77     18.79 o 
   7  12  15        5.99       10.20     29.68 o 
   8  12  15       62.87       82.71     31.28 o 
   0  13  15      123.61      156.12     28.39 o 
   1  13  15        4.86       30.48     19.37 o 
   2  13  15       29.01       37.53     18.09 o 
   3  13  15       98.35      106.10     20.70 o 
   4  13  15       86.51       85.83     18.73 o 
   5  13  15       64.32       55.32     21.76 o 
   0   0  16      655.75      661.10     39.05 o 
   2   0  16      380.19      381.92     23.06 o 
   4   0  16       16.73       31.50     18.01 o 
   6   0  16      173.80      143.99     22.88 o 
   8   0  16     1237.58     1212.03     36.67 o 
  10   0  16       12.18       12.76     26.49 o 
  12   0  16       15.49       33.39     27.54 o 
  14   0  16       99.55       99.62     30.87 o 
   1   1  16       47.30       61.73     13.62 o 
   2   1  16      102.21      106.77     13.23 o 
   3   1  16       69.66       68.58     13.29 o 
   4   1  16       24.19       33.54     13.19 o 
   5   1  16      206.48      224.97     15.45 o 
   6   1  16       61.76       62.99     14.22 o 
   7   1  16      913.04      944.02     29.00 o 
   8   1  16      503.93      513.77     20.29 o 
   9   1  16       79.45       76.17     17.36 o 
  10   1  16      203.37      177.94     23.98 o 
  11   1  16        2.11        0.74     19.41 o 
  12   1  16       63.05       72.29     22.44 o 
  13   1  16       48.71       44.81     21.82 o 
  14   1  16       45.60       57.78     21.84 o 
  15   1  16       50.63       34.00     33.44 o 
   0   2  16       77.02       74.48     18.81 o 
   1   2  16      263.80      305.14     16.24 o 
   2   2  16       34.29       41.96     13.27 o 
   3   2  16      166.56      179.31     15.16 o 
   4   2  16       37.49       24.36     12.86 o 
   5   2  16       72.86       69.02     13.74 o 
   6   2  16       94.71      125.41     15.39 o 
   7   2  16       48.75       46.23     12.76 o 
   8   2  16      255.89      257.63     19.25 o 
   9   2  16        2.59        1.98     14.86 o 
  10   2  16      125.11      120.92     18.17 o 
  11   2  16      143.48      160.45     22.12 o 
  12   2  16       26.17       20.77     20.62 o 
  13   2  16       30.33       34.71     21.67 o 
  14   2  16       92.38      111.72     23.08 o 
  15   2  16        2.66      -17.60     31.33 o 
   1   3  16      192.84      194.81     14.82 o 
   2   3  16      209.98      198.15     14.36 o 
   3   3  16       85.56       74.10     13.90 o 
   4   3  16       96.84       89.38     13.02 o 
   5   3  16       52.64       56.24     14.48 o 
   6   3  16       28.79       34.83     12.65 o 
   7   3  16      129.56      139.81     15.23 o 
   8   3  16      104.87      107.42     17.06 o 
   9   3  16      174.76      190.08     19.10 o 
  10   3  16       19.18        6.98     14.93 o 
  11   3  16       19.55       14.36     16.80 o 
  12   3  16       46.72       57.36     17.72 o 
  13   3  16       33.93       55.56     21.33 o 
  14   3  16       87.30       45.46     30.37 o 
   0   4  16        2.42        0.69     17.76 o 
   1   4  16       14.08       22.02     12.34 o 
   2   4  16       29.68       23.51     12.72 o 
   3   4  16       23.74       30.56     12.96 o 
   4   4  16       26.95       32.87     12.23 o 
   5   4  16      191.82      193.50     15.43 o 
   6   4  16       45.59       37.34     13.20 o 
   7   4  16      117.02      118.28     14.51 o 
   8   4  16      123.86      111.37     17.98 o 
   9   4  16       14.88       23.92     15.59 o 
  10   4  16       90.56       94.76     16.80 o 
  11   4  16       65.14       56.08     17.47 o 
  12   4  16        1.71       -0.39     16.11 o 
   1   5  16       32.45       44.46     12.92 o 
   2   5  16       66.56       62.81     12.82 o 
   3   5  16      105.47      116.48     13.95 o 
   4   5  16       97.28       97.08     13.47 o 
   5   5  16       21.23       27.44     12.69 o 
   6   5  16      143.88      146.46     13.85 o 
   7   5  16       13.91       25.06     13.99 o 
   8   5  16      397.37      452.92     22.03 o 
   9   5  16       19.12       26.77     15.62 o 
  10   5  16       20.21       29.37     15.01 o 
  11   5  16       41.90       51.80     26.49 o 
  12   5  16       77.02       94.49     26.13 o 
   0   6  16       68.02       67.59     18.86 o 
   1   6  16       33.49       25.13     12.44 o 
   2   6  16      189.46      186.62     14.79 o 
   3   6  16      154.88      164.73     14.64 o 
   4   6  16      158.45      172.98     13.85 o 
   5   6  16       43.77       38.59     12.61 o 
   6   6  16      221.78      247.50     15.78 o 
   7   6  16       12.97       22.80     13.16 o 
   8   6  16      152.70      163.89     23.83 o 
   9   6  16        4.13       25.38     20.81 o 
  10   6  16       19.81       24.30     22.58 o 
  11   6  16       32.70       13.98     20.15 o 
  12   6  16      123.76      165.42     38.10 o 
   1   7  16       40.67       37.13     12.26 o 
   2   7  16       59.18       54.62     12.80 o 
   3   7  16       61.38       70.59     12.78 o 
   4   7  16       58.29       51.92     12.86 o 
   5   7  16       26.49       34.86     16.25 o 
   6   7  16       32.40       57.61     17.37 o 
   7   7  16       39.64       56.43     16.57 o 
   8   7  16       35.24       45.80     22.60 o 
   9   7  16      157.07      170.45     24.51 o 
  10   7  16       15.41       19.53     20.40 o 
  11   7  16        7.72       -7.54     31.86 o 
   0   8  16      276.43      235.80     22.11 o 
   1   8  16      259.55      291.29     18.92 o 
   2   8  16       29.11       35.49     15.16 o 
   3   8  16      124.66      140.95     28.94 o 
   4   8  16       49.96       60.82     16.52 o 
   5   8  16      203.40      219.85     19.39 o 
   6   8  16       78.29       92.28     17.42 o 
   7   8  16       70.48       74.92     17.02 o 
   8   8  16      113.38      119.97     23.97 o 
   9   8  16       24.82       33.33     23.73 o 
  10   8  16        2.65       21.49     33.14 o 
  11   8  16        2.30      -12.79     28.18 o 
   1   9  16      193.11      217.86     25.87 o 
   2   9  16      219.28      248.60     28.06 o 
   3   9  16      124.70      106.61     23.00 o 
   4   9  16        9.32       14.24     22.89 o 
   5   9  16        2.39       -7.96     14.89 o 
   6   9  16       92.56      109.14     16.35 o 
   7   9  16       43.16       55.54     16.43 o 
   8   9  16       90.44      131.41     24.11 o 
   9   9  16       12.67       51.64     28.64 o 
  10   9  16       33.88       48.46     34.77 o 
   0  10  16      233.79      285.96     40.07 o 
   1  10  16       27.72       51.14     21.61 o 
   2  10  16      101.11      118.86     23.70 o 
   3  10  16        2.25        8.80     22.77 o 
   4  10  16       56.31       71.02     24.06 o 
   5  10  16       50.80       68.41     21.95 o 
   6  10  16       86.86       53.74     20.96 o 
   7  10  16       21.38       34.25     25.93 o 
   8  10  16       94.06       95.19     30.38 o 
   9  10  16       13.34        8.63     29.40 o 
   1  11  16       63.84       57.27     24.01 o 
   2  11  16       25.85       26.00     21.20 o 
   3  11  16       58.49       41.68     21.72 o 
   4  11  16       14.52       34.20     23.89 o 
   5  11  16       46.33       41.02     21.28 o 
   6  11  16       65.80       63.74     22.11 o 
   7  11  16      129.08      121.73     31.76 o 
   0  12  16      268.66      257.35     36.67 o 
   1  12  16       75.40       88.31     24.50 o 
   2  12  16       88.73       79.68     21.86 o 
   3  12  16       42.81       38.84     23.64 o 
   4  12  16        2.52        6.86     23.23 o 
   5  12  16       54.36       45.83     24.11 o 
   6  12  16       18.62       -0.49     32.56 o 
   2   0  17      229.71      238.35     22.68 o 
   4   0  17      225.31      222.54     23.22 o 
   6   0  17      106.23      139.50     20.17 o 
   8   0  17      339.27      360.10     27.76 o 
  10   0  17      181.56      241.00     26.61 o 
  12   0  17       19.36       15.91     29.60 o 
   0   1  17      264.63      301.28     24.06 o 
   1   1  17      147.16      163.80     15.40 o 
   2   1  17      115.13      114.31     13.64 o 
   3   1  17       68.18       60.08     13.85 o 
   4   1  17      179.47      194.97     16.21 o 
   5   1  17       12.43       12.49     14.78 o 
   6   1  17       60.90       62.52     14.31 o 
   7   1  17        2.04       -2.36     13.05 o 
   8   1  17        0.63        6.16     14.35 o 
   9   1  17       12.52       13.29     14.02 o 
  10   1  17       91.49      111.53     16.90 o 
  11   1  17       46.59       69.04     16.48 o 
  12   1  17       14.83       26.16     23.19 o 
  13   1  17       14.95       16.17     20.26 o 
  14   1  17       33.93       91.33     35.66 o 
   1   2  17      155.08      153.91     14.86 o 
   2   2  17       58.00       60.36     14.09 o 
   3   2  17      230.62      249.22     17.36 o 
   4   2  17      169.89      168.37     16.48 o 
   5   2  17       61.15       66.27     14.37 o 
   6   2  17       36.76       28.43     14.76 o 
   7   2  17      159.85      166.34     16.23 o 
   8   2  17       94.22       92.94     15.78 o 
   9   2  17       34.28       39.69     14.07 o 
  10   2  17       43.60       41.64     16.21 o 
  11   2  17        5.23        5.23     17.27 o 
  12   2  17       91.02       75.37     22.91 o 
  13   2  17       48.92       93.03     30.57 o 
  14   2  17       17.34       19.98     32.25 o 
   0   3  17      193.90      184.98     22.38 o 
   1   3  17       19.43       22.43     13.53 o 
   2   3  17      343.85      355.69     17.52 o 
   3   3  17       19.25       24.82     13.46 o 
   4   3  17       54.86       57.77     13.60 o 
   5   3  17       17.67        9.30     13.00 o 
   6   3  17      116.35      130.20     15.72 o 
   7   3  17       35.57       29.63     13.73 o 
   8   3  17        0.70        2.26     13.16 o 
   9   3  17       10.84       27.00     14.43 o 
  10   3  17       13.44       18.37     16.31 o 
  11   3  17        3.02       -2.20     15.82 o 
  12   3  17       13.03       28.73     22.02 o 
  13   3  17       23.25       32.27     30.10 o 
   1   4  17        5.75       18.30     12.34 o 
   2   4  17      137.27      142.40     14.26 o 
   3   4  17       48.66       54.34     13.95 o 
   4   4  17       56.27       55.81     14.41 o 
   5   4  17       67.31       68.81     13.99 o 
   6   4  17       86.60       71.65     13.93 o 
   7   4  17      294.10      318.03     17.78 o 
   8   4  17       32.77       41.11     14.47 o 
   9   4  17       56.57       87.94     16.55 o 
  10   4  17       17.72       22.69     17.17 o 
  11   4  17       57.54       58.85     17.24 o 
   0   5  17       55.02       61.20     19.99 o 
   1   5  17       85.96       77.69     13.94 o 
   2   5  17       85.59       80.11     13.80 o 
   3   5  17       46.02       54.62     13.23 o 
   4   5  17       33.66       21.15     13.49 o 
   5   5  17       23.67       15.25     12.71 o 
   6   5  17       16.12       11.94     12.81 o 
   7   5  17       87.38      101.02     15.32 o 
   8   5  17       74.77       88.29     14.88 o 
   9   5  17      143.67      168.81     24.03 o 
  10   5  17        1.38       41.34     23.55 o 
   1   6  17       15.76       29.39     13.43 o 
   2   6  17      287.19      339.22     16.89 o 
   3   6  17       37.84       45.68     13.40 o 
   4   6  17       41.07       42.19     13.63 o 
   5   6  17        5.12        6.08     13.44 o 
   6   6  17       14.73       23.62     13.24 o 
   7   6  17       76.31       86.36     17.86 o 
   8   6  17      126.31      165.92     19.79 o 
   9   6  17       79.31      118.28     25.76 o 
  10   6  17       25.57       14.38     35.14 o 
   0   7  17       35.99       42.90     18.41 o 
   1   7  17      113.73      153.96     14.66 o 
   2   7  17       94.88       83.46     13.17 o 
   3   7  17       24.81       31.53     15.81 o 
   4   7  17       33.03       37.90     16.24 o 
   5   7  17       46.74       44.28     17.40 o 
   6   7  17      142.46      165.48     19.21 o 
   7   7  17       56.77       55.17     17.58 o 
   8   7  17      117.06      147.67     19.90 o 
   9   7  17       23.10       20.49     33.69 o 
   1   8  17       42.29       56.37     22.38 o 
   2   8  17      115.24      107.33     15.60 o 
   3   8  17        4.00        2.87     16.19 o 
   4   8  17       48.80       36.68     16.92 o 
   5   8  17        5.99        0.01     16.35 o 
   6   8  17       41.25       22.18     17.53 o 
   7   8  17      212.50      195.79     24.40 o 
   8   8  17      112.37      141.69     22.70 o 
   9   8  17       14.68       39.71     27.66 o 
   0   9  17       48.53       97.08     36.36 o 
   1   9  17       99.02      118.40     23.39 o 
   2   9  17       68.41       57.78     22.34 o 
   3   9  17      146.72      137.08     23.75 o 
   4   9  17       91.50       90.03     25.82 o 
   5   9  17       39.14       34.03     24.63 o 
   6   9  17       94.73      124.25     29.62 o 
   7   9  17       60.00       42.70     34.66 o 
   9   9  17       36.07       41.82     26.34 o 
   1  10  17      158.18      168.78     27.90 o 
   2  10  17        6.98       25.96     20.88 o 
   3  10  17       96.70       99.96     24.70 o 
   4  10  17       78.37       79.63     26.03 o 
   5  10  17       47.96       69.63     31.51 o 
   6  10  17        0.17        7.43     29.64 o 
   0  11  17       29.09       39.71     36.57 o 
   1  11  17       13.48       14.96     20.15 o 
   2  11  17       52.27       81.99     34.72 o 
   3  11  17       47.36       71.33     35.38 o 
   0   0  18      322.24      304.97     33.18 o 
   2   0  18      373.57      365.08     25.97 o 
   4   0  18      162.05      212.05     37.99 o 
   6   0  18      113.89      138.59     25.01 o 
   8   0  18        0.43       24.79     23.28 o 
  10   0  18      285.89      355.39     27.13 o 
  12   0  18      122.79      148.79     37.00 o 
   1   1  18       95.20      121.78     15.36 o 
   2   1  18      123.06      151.31     15.81 o 
   3   1  18      114.42      114.68     15.56 o 
   4   1  18       34.82       44.36     15.20 o 
   5   1  18      139.67      117.68     14.88 o 
   6   1  18       57.51       54.13     15.68 o 
   7   1  18       46.55       38.30     15.97 o 
   8   1  18       55.60       64.50     16.19 o 
   9   1  18       30.46       46.09     16.09 o 
  10   1  18        2.54        6.77     15.05 o 
  11   1  18       49.18       52.10     21.64 o 
  12   1  18      101.30       65.36     32.85 o 
   0   2  18        0.70        4.42     18.88 o 
   1   2  18      415.37      428.33     19.05 o 
   2   2  18      105.95      111.80     14.75 o 
   3   2  18       73.53       67.52     15.41 o 
   4   2  18       16.31       21.55     14.81 o 
   5   2  18      109.59      117.26     15.80 o 
   6   2  18       35.77       41.17     14.23 o 
   7   2  18       25.86       23.53     15.04 o 
   8   2  18       49.40       33.09     14.80 o 
   9   2  18       21.48       22.09     14.80 o 
  10   2  18       11.06        0.17     15.35 o 
  11   2  18      183.25      191.18     26.00 o 
  12   2  18       18.22       21.04     28.45 o 
   1   3  18       29.10       21.43     13.72 o 
   2   3  18      526.43      572.03     25.23 o 
   3   3  18       60.53       76.00     15.34 o 
   4   3  18       74.37       79.56     15.01 o 
   5   3  18        0.43        9.81     14.73 o 
   6   3  18       20.15       23.97     14.85 o 
   7   3  18        3.04       -7.01     14.23 o 
   8   3  18       55.96       72.77     15.67 o 
   9   3  18       55.68       58.88     15.44 o 
  10   3  18       14.86        8.86     17.12 o 
  11   3  18       12.91       14.82     27.43 o 
  12   3  18       26.26       49.88     30.16 o 
   0   4  18      158.50      162.94     22.63 o 
   1   4  18      220.12      238.37     17.06 o 
   2   4  18       55.00       55.11     14.90 o 
   3   4  18      112.80      138.43     15.79 o 
   4   4  18       72.38       71.65     15.51 o 
   5   4  18        9.21        8.31     14.97 o 
   6   4  18       71.87       68.50     14.36 o 
   7   4  18       21.43       22.95     14.09 o 
   8   4  18       36.55       42.75     14.56 o 
   9   4  18       20.40       26.38     14.92 o 
  10   4  18       82.91      115.46     32.26 o 
   1   5  18       66.57       55.89     14.02 o 
   2   5  18       64.74       74.23     14.91 o 
   3   5  18       49.55       70.51     15.06 o 
   4   5  18      119.92      127.26     16.32 o 
   5   5  18       58.10       44.47     14.57 o 
   6   5  18        7.93       -1.01     13.79 o 
   7   5  18       63.19       72.99     15.22 o 
   8   5  18       36.30       39.68     17.48 o 
   9   5  18       38.68       65.70     32.97 o 
  10   5  18       90.66      105.50     30.75 o 
   0   6  18       87.05      113.45     22.82 o 
   1   6  18        6.95       -0.59     13.54 o 
   2   6  18       29.42       28.28     12.98 o 
   3   6  18       28.76       36.75     13.98 o 
   4   6  18      115.05      129.64     15.30 o 
   5   6  18       69.28       70.65     16.86 o 
   6   6  18       24.74       20.47     17.12 o 
   7   6  18       20.49       18.72     17.35 o 
   8   6  18        5.08        3.15     20.16 o 
   9   6  18       12.43       26.03     30.49 o 
   1   7  18       52.09       51.99     16.39 o 
   2   7  18       46.32       38.85     16.28 o 
   3   7  18       43.10       64.33     18.43 o 
   4   7  18        0.03       -9.37     17.15 o 
   5   7  18       50.36       43.46     17.51 o 
   6   7  18       13.62       12.59     16.33 o 
   7   7  18       96.92       84.79     21.45 o 
   8   7  18        1.93        5.66     25.64 o 
   9   7  18      111.13      122.65     29.95 o 
   0   8  18       16.35       25.27     31.91 o 
   1   8  18       76.35       82.96     23.87 o 
   2   8  18        9.49       12.64     24.57 o 
   3   8  18       16.81       16.64     22.90 o 
   4   8  18       10.41        8.27     21.60 o 
   5   8  18      232.94      262.39     32.73 o 
   6   8  18       60.32       47.37     30.01 o 
   7   8  18       21.78       29.22     25.86 o 
   8   8  18       77.86       90.91     30.81 o 
   9   8  18       51.25       60.93     31.27 o 
   1   9  18       71.06       49.73     22.41 o 
   2   9  18       52.26       50.53     25.84 o 
   3   9  18        2.03       15.92     31.87 o 
   2   0  19      142.91      160.13     22.52 o 
   4   0  19       13.24       30.74     23.06 o 
   6   0  19       95.64      113.55     25.22 o 
   8   0  19       35.76       29.32     20.76 o 
  10   0  19      177.62      196.63     34.45 o 
   0   1  19       41.16       57.22     33.27 o 
   1   1  19       14.93       35.29     15.87 o 
   2   1  19      182.49      196.02     17.95 o 
   3   1  19      131.60      156.65     16.69 o 
   4   1  19       92.21      104.05     16.36 o 
   5   1  19      124.50      145.34     17.08 o 
   6   1  19       15.15       21.40     14.41 o 
   7   1  19        1.49        7.37     13.91 o 
   8   1  19       12.35       10.07     14.44 o 
   9   1  19       39.62       46.16     21.73 o 
  10   1  19       74.78       62.66     34.66 o 
   1   2  19       25.42       27.33     15.53 o 
   2   2  19       55.15       80.67     16.26 o 
   3   2  19      172.23      196.07     16.73 o 
   4   2  19      272.58      293.49     19.67 o 
   5   2  19       12.56       22.00     15.09 o 
   6   2  19        8.66        5.83     15.52 o 
   7   2  19       63.43       61.37     15.68 o 
   8   2  19       24.47       33.01     15.87 o 
   9   2  19       32.15        7.13     23.67 o 
  10   2  19       74.48       85.24     30.13 o 
  11   2  19        6.87       -8.31     32.00 o 
   0   3  19      110.84       99.31     23.97 o 
   1   3  19       42.80       51.75     15.38 o 
   2   3  19       20.33       28.11     15.03 o 
   3   3  19        8.76       30.57     15.46 o 
   4   3  19       81.62       96.21     15.15 o 
   5   3  19        8.41       10.29     15.46 o 
   6   3  19       37.74       46.85     15.47 o 
   7   3  19       34.26       35.42     15.66 o 
   8   3  19       32.02       35.92     17.60 o 
   9   3  19       23.36       27.06     28.82 o 
  10   3  19       98.05      107.62     30.47 o 
   1   4  19       51.24       61.41     15.58 o 
   2   4  19       60.25       37.64     15.27 o 
   3   4  19       83.34      132.31     16.48 o 
   4   4  19        6.34       16.32     15.01 o 
   5   4  19       37.11       55.28     15.52 o 
   6   4  19       12.98       22.24     14.47 o 
   7   4  19       17.63       29.07     15.18 o 
   8   4  19       19.98       22.96     22.89 o 
   0   5  19       50.87       63.26     20.56 o 
   1   5  19      121.01      136.40     15.99 o 
   2   5  19       82.76       74.73     15.06 o 
   3   5  19      178.48      208.88     17.90 o 
   4   5  19       79.83       92.20     15.75 o 
   5   5  19       44.61       42.69     15.02 o 
   6   5  19       27.42       35.32     17.82 o 
   7   5  19       30.28       19.84     32.39 o 
   8   5  19       26.39       17.33     32.24 o 
   1   6  19        7.19       10.45     13.79 o 
   2   6  19       46.08       78.91     15.08 o 
   3   6  19        2.51       11.30     17.61 o 
   4   6  19       92.96      109.02     19.43 o 
   5   6  19       17.23        9.50     22.91 o 
   6   6  19        9.03       -0.54     26.18 o 
   7   6  19        0.73      -18.39     29.50 o 
   8   6  19       37.22       54.34     30.68 o 
   0   7  19       12.63        9.77     33.66 o 
   1   7  19       36.25       52.32     21.46 o 
   2   7  19       66.21       82.40     19.09 o 
   3   7  19       48.62       30.51     26.26 o 
   4   7  19       39.92       57.33     27.38 o 
   5   7  19       92.26       91.82     28.56 o 
   6   7  19        9.78       16.73     29.31 o 
   7   7  19       21.80       11.11     28.17 o 
   0   0  20      191.65      222.07     39.13 o 
   2   0  20      171.33      186.11     26.12 o 
   4   0  20       48.61       54.10     22.85 o 
   6   0  20       37.67       61.49     22.38 o 
   1   1  20       67.86       63.02     15.23 o 
   2   1  20      325.99      357.55     19.91 o 
   3   1  20       17.05       28.65     15.24 o 
   4   1  20       65.23       70.96     16.15 o 
   5   1  20       40.76       46.50     16.08 o 
   6   1  20        8.62        6.85     17.95 o 
   7   1  20       45.61       46.52     24.92 o 
   8   1  20       17.45       10.56     28.91 o 
   0   2  20       53.40       48.14     22.54 o 
   1   2  20       36.90       46.35     15.91 o 
   2   2  20        5.31       11.06     15.48 o 
   3   2  20       31.78       36.11     15.55 o 
   4   2  20      124.51      138.39     18.83 o 
   5   2  20      170.80      192.44     18.51 o 
   6   2  20        8.17       10.83     18.13 o 
   7   2  20       22.56       14.22     27.18 o 
   8   2  20        8.27        3.23     31.65 o 
   1   3  20       92.18       91.53     16.45 o 
   2   3  20       33.17       48.42     16.62 o 
   3   3  20      139.98      144.75     17.36 o 
   4   3  20      168.88      188.92     17.92 o 
   5   3  20        2.49       -3.35     17.00 o 
   6   3  20        0.61       -6.03     28.08 o 
   7   3  20        6.59       14.66     29.70 o 
   8   3  20       34.68       34.24     30.42 o 
   0   4  20       26.81       24.34     20.62 o 
   1   4  20       42.02       39.59     16.35 o 
   2   4  20        2.08        8.43     15.35 o 
   3   4  20        5.33        7.36     16.43 o 
   4   4  20       80.21       82.06     22.02 o 
   5   4  20      110.35      151.61     22.76 o 
   6   4  20       12.66       11.06     20.09 o 
   1   5  20        8.33       15.95     18.89 o 
   2   5  20      107.39      111.16     21.76 o 
   3   5  20       52.73       44.95     19.46 o 
   4   5  20       44.04       47.94     30.60 o 
   5   5  20       22.19      -14.54     27.12 o 
   6   5  20       10.25        7.38     32.60 o 
   0   6  20       30.07        5.54     27.49 o 
   1   6  20       11.49        8.45     26.02 o 
   2   6  20      110.87      173.63     30.36 o 
   3   6  20       65.54       56.52     28.30 o 
   4   6  20        5.95       -0.73     26.13 o 
   5   6  20        3.08        2.81     29.44 o 
   2   0  21       76.20      105.39     35.22 o 
   0   1  21        1.56      -13.93     32.65 o 
   1   1  21       41.03       59.22     23.07 o 
   2   1  21       45.92       64.29     24.83 o 
   3   1  21       14.55       -4.27     32.71 o 
   4   1  21       85.92      107.06     35.02 o 
   1   2  21        9.10       14.88     23.05 o 
   2   2  21       30.69       30.56     21.57 o 
   3   2  21      111.95      115.20     35.44 o 
   4   2  21       31.04       47.49     30.27 o 
   5   2  21       18.37       13.98     29.95 o 
   0   3  21        7.65      -23.47     33.17 o 
   1   3  21       20.15        8.25     23.09 o 
   2   3  21       47.36       59.41     21.78 o 
   3   3  21       91.31      110.29     31.99 o 
   4   3  21       97.15      110.39     33.18 o 
   5   3  21      107.00       78.36     32.15 o 
   6   3  21       44.98       52.13     28.40 o 
   1   4  21       34.64       67.99     21.23 o 
   2   4  21       14.52       31.16     20.70 o 
   3   4  21       66.76       94.34     33.71 o 
   4   4  21       33.69       26.27     28.36 o 
   0   5  21      189.42      123.58     33.50 o 
   1   5  21       28.35       44.17     21.86 o 
   2   5  21       15.68       -8.51     31.28 o 
                                                 
